# Supplementary material for: Deep Tubewell Use and Child Diarrhea in Rural Bangladesh: Results from a Prospective Community Surveillance Study
Source: Environ Health Perspect. 2026 Apr 22;134(3):312–23. doi: 10.1021/EHP.6c00045 (PMC13347651; doi:10.1021/EHP.6c00045)
Supplement: Supplementary file 2 [file hp6c00045_si_002.xlsx]

## Sheet: Excel Table S1
Excel Table S1: Numeric data for figure 2A showing number of CHRW household visits by month and season. Each numeric value of month corresponds to the relevant month with 1 = January and 12 = December)
Tubewell type	Month of visit	Number of households visited
Deep	1	824
Deep	2	792
Deep	3	1834
Deep	4	1627
Deep	5	1953
Deep	6	1488
Deep	7	1717
Deep	8	1539
Deep	9	1521
Deep	10	706
Deep	11	926
Deep	12	669
Shallow	1	3834
Shallow	2	3266
Shallow	3	8528
Shallow	4	8635
Shallow	5	6700
Shallow	6	7702
Shallow	7	6286
Shallow	8	5933
Shallow	9	8582
Shallow	10	3021
Shallow	11	3932
Shallow	12	3454

## Sheet: Excel Table S2
Excel Table S2: Numeric data for figure 2B showing percentage of households with diarrhea by month and season. Each numeric value of monthcorresponds to the relevant month with 1 = January and 12 = December)
Tubewell type	Month of visit	Number of households visited	Number of diarrhea positive households	(%) Positive	Low CI	High CI
Deep	1	824	14	1.6990291262135921	1.0147311390041718	2.831592149280283
Deep	2	792	9	1.1363636363636365	0.5989777375864672	2.145470742524077
Deep	3	1834	38	2.0719738276990185	1.5132549240443363	2.8310511877530753
Deep	4	1627	54	3.3189920098340506	2.552631012146655	4.305267909651037
Deep	5	1953	35	1.7921146953405016	1.2913859487455739	2.482116420996493
Deep	6	1488	26	1.747311827956989	1.1951700972910109	2.5479527721348716
Deep	7	1717	20	1.16482	0.7553009486907908	1.792374701263564
Deep	8	1539	21	1.364522417153996	0.8942000253589553	2.077035843278778
Deep	9	1521	21	1.3806706114398422	0.9048024299375277	2.1015074100472604
Deep	10	706	18	2.5495750708215295	1.618710355336217	3.994016025408764
Deep	11	926	19	2.0518358531317493	1.3174426418081604	3.182406060761103
Deep	12	669	12	1.7937219730941705	1.0290088451320951	3.108884035234186
Shallow	1	3834	73	1.904016692749087	1.5171062622450058	2.387209755716245
Shallow	2	3266	55	1.6840171463563993	1.2961097779268247	2.185449198383677
Shallow	3	8528	221	2.591463414634146	2.2750037354504418	2.9506144499385787
Shallow	4	8635	248	2.8720324261725536	2.5401678071696616	3.245810106689733
Shallow	5	6700	155	2.3134328358208953	1.9798636095828586	2.7016531110691764
Shallow	6	7702	176	2.2851207478576994	1.9744243064386775	2.6433901233322703
Shallow	7	6286	90	1.4317531021317214	1.166338039338753	1.7564933233322433
Shallow	8	5933	79	1.3315354795213215	1.0697655586247024	1.6562876793346388
Shallow	9	8582	126	1.468189233278956	1.2345672544406825	1.7452392100480658
Shallow	10	3021	47	1.5557762330354188	1.1720011699905506	2.0625967470467255
Shallow	11	3932	103	2.619532044760936	2.1646649249403302	3.166887705321598
Shallow	12	3454	89	2.576722640416908	2.0986922075157315	3.160122026341932

## Sheet: Excel Table S3
Excel Table S3: Numeric data for figure 2C showing the 60 day rolling average of diarrhea prevalence for deep and shallow tubewell users across the whole study period. Rolling mean was calculated by taking the rolling mean of the numerator (Column F) and denominator (Column E)
Tubewell Type	Date of Visit	Households visited (N)	Positive Households (N)	Households visited Rolling average	positive households rolling average	% Positive Households based on rolling average
Deep	2018-03-01T00:00:00Z	1	0	NA	NA	NA
Shallow	2018-03-01T00:00:00Z	5	4	NA	NA	NA
Deep	2018-03-03T00:00:00Z	21	1	NA	NA	NA
Shallow	2018-03-03T00:00:00Z	9	0	NA	NA	NA
Deep	2018-03-04T00:00:00Z	25	0	NA	NA	NA
Shallow	2018-03-04T00:00:00Z	205	3	NA	NA	NA
Deep	2018-03-05T00:00:00Z	54	2	NA	NA	NA
Shallow	2018-03-05T00:00:00Z	216	6	NA	NA	NA
Deep	2018-03-06T00:00:00Z	65	2	NA	NA	NA
Shallow	2018-03-06T00:00:00Z	206	11	NA	NA	NA
Deep	2018-03-07T00:00:00Z	58	1	NA	NA	NA
Shallow	2018-03-07T00:00:00Z	215	6	NA	NA	NA
Deep	2018-03-08T00:00:00Z	57	3	NA	NA	NA
Shallow	2018-03-08T00:00:00Z	249	9	NA	NA	NA
Deep	2018-03-09T00:00:00Z	11	0	NA	NA	NA
Shallow	2018-03-09T00:00:00Z	5	0	NA	NA	NA
Deep	2018-03-10T00:00:00Z	26	0	NA	NA	NA
Shallow	2018-03-10T00:00:00Z	24	1	NA	NA	NA
Deep	2018-03-11T00:00:00Z	65	1	NA	NA	NA
Shallow	2018-03-11T00:00:00Z	192	2	NA	NA	NA
Deep	2018-03-12T00:00:00Z	78	2	NA	NA	NA
Shallow	2018-03-12T00:00:00Z	172	7	NA	NA	NA
Deep	2018-03-13T00:00:00Z	78	5	NA	NA	NA
Shallow	2018-03-13T00:00:00Z	275	9	NA	NA	NA
Deep	2018-03-14T00:00:00Z	67	1	NA	NA	NA
Shallow	2018-03-14T00:00:00Z	179	4	NA	NA	NA
Deep	2018-03-15T00:00:00Z	5	0	NA	NA	NA
Shallow	2018-03-15T00:00:00Z	5	0	NA	NA	NA
Shallow	2018-03-16T00:00:00Z	39	1	NA	NA	NA
Deep	2018-03-17T00:00:00Z	14	0	NA	NA	NA
Shallow	2018-03-17T00:00:00Z	65	3	NA	NA	NA
Deep	2018-03-18T00:00:00Z	14	1	NA	NA	NA
Shallow	2018-03-18T00:00:00Z	234	2	NA	NA	NA
Deep	2018-03-19T00:00:00Z	67	3	NA	NA	NA
Shallow	2018-03-19T00:00:00Z	253	8	NA	NA	NA
Deep	2018-03-20T00:00:00Z	70	1	NA	NA	NA
Shallow	2018-03-20T00:00:00Z	265	9	NA	NA	NA
Deep	2018-03-21T00:00:00Z	21	0	NA	NA	NA
Shallow	2018-03-21T00:00:00Z	263	11	NA	NA	NA
Deep	2018-03-22T00:00:00Z	62	4	NA	NA	NA
Shallow	2018-03-22T00:00:00Z	281	9	NA	NA	NA
Deep	2018-03-23T00:00:00Z	5	0	NA	NA	NA
Shallow	2018-03-23T00:00:00Z	11	0	NA	NA	NA
Deep	2018-03-24T00:00:00Z	29	0	NA	NA	NA
Shallow	2018-03-24T00:00:00Z	91	4	NA	NA	NA
Deep	2018-03-25T00:00:00Z	40	0	NA	NA	NA
Shallow	2018-03-25T00:00:00Z	287	7	NA	NA	NA
Deep	2018-03-26T00:00:00Z	4	0	NA	NA	NA
Shallow	2018-03-26T00:00:00Z	46	2	NA	NA	NA
Deep	2018-03-27T00:00:00Z	31	1	NA	NA	NA
Shallow	2018-03-27T00:00:00Z	257	6	NA	NA	NA
Deep	2018-03-28T00:00:00Z	64	1	NA	NA	NA
Shallow	2018-03-28T00:00:00Z	311	11	NA	NA	NA
Deep	2018-03-29T00:00:00Z	57	1	NA	NA	NA
Shallow	2018-03-29T00:00:00Z	251	11	NA	NA	NA
Deep	2018-03-30T00:00:00Z	11	0	NA	NA	NA
Shallow	2018-03-30T00:00:00Z	49	0	NA	NA	NA
Deep	2018-03-31T00:00:00Z	50	0	NA	NA	NA
Shallow	2018-03-31T00:00:00Z	145	4	161.03333333333333	5.116666666666666	3.177395984268267
Deep	2018-04-01T00:00:00Z	10	0	33.6	1.0666666666666667	3.1746031746031744
Shallow	2018-04-01T00:00:00Z	24	0	161.23333333333332	5.066666666666666	3.1424436634277444
Deep	2018-04-02T00:00:00Z	69	4	33.6	1.0666666666666667	3.1746031746031744
Shallow	2018-04-02T00:00:00Z	217	5	164.33333333333334	5.133333333333334	3.123732251521298
Deep	2018-04-03T00:00:00Z	60	4	33.8	1.0666666666666667	3.155818540433925
Shallow	2018-04-03T00:00:00Z	189	9	161.36666666666667	5.133333333333334	3.1811609171658746
Deep	2018-04-04T00:00:00Z	60	4	34.266666666666666	1.0666666666666667	3.11284
Shallow	2018-04-04T00:00:00Z	187	6	158.41666666666666	5.033333333333333	3.1772751183587586
Deep	2018-04-05T00:00:00Z	42	1	34.233333333333334	1.0333333333333334	3.0185004868549177
Shallow	2018-04-05T00:00:00Z	202	4	157.8	4.966666666666667	3.1474440219687363
Deep	2018-04-07T00:00:00Z	15	1	33.85	1.0166666666666666	3.0034465780403736
Shallow	2018-04-07T00:00:00Z	72	1	156.95	4.916666666666667	3.1326324731867903
Deep	2018-04-08T00:00:00Z	58	1	33.71666666666667	1	2.9658922392486406
Shallow	2018-04-08T00:00:00Z	269	17	156.25	4.883333333333334	3.1253333333333333
Deep	2018-04-09T00:00:00Z	7	0	33.333333333333336	0.9666666666666667	2.9
Shallow	2018-04-09T00:00:00Z	220	10	158.3	4.933333333333334	3.116445567487892
Deep	2018-04-10T00:00:00Z	50	1	34.21666666666667	1	2.922552362396493
Shallow	2018-04-10T00:00:00Z	234	5	160.71666666666667	4.966666666666667	3.0903245877838845
Deep	2018-04-11T00:00:00Z	25	0	34.55	1	2.8943560057887123
Shallow	2018-04-11T00:00:00Z	173	6	158.31666666666666	4.966666666666667	3.137172333929888
Deep	2018-04-12T00:00:00Z	30	2	34.35	1.0333333333333334	3.008248423095585
Shallow	2018-04-12T00:00:00Z	145	4	158.21666666666667	4.95	3.1286210892236386
Deep	2018-04-13T00:00:00Z	11	0	33.983333333333334	1.0333333333333334	3.040706228543404
Shallow	2018-04-13T00:00:00Z	11	0	156.25	4.866666666666666	3.1146666666666665
Deep	2018-04-14T00:00:00Z	9	0	33.53333333333333	0.9666666666666667	2.8827037773359843
Shallow	2018-04-14T00:00:00Z	1	0	155.51666666666668	4.816666666666666	3.0972028721466076
Deep	2018-04-15T00:00:00Z	29	1	32.6	0.95	2.9141104294478524
Shallow	2018-04-15T00:00:00Z	214	6	157.46666666666667	4.833333333333333	3.0694326841659607
Deep	2018-04-16T00:00:00Z	34	0	33.583333333333336	0.9666666666666667	2.878411910669975
Shallow	2018-04-16T00:00:00Z	195	9	158.08333333333334	4.883333333333334	3.0890880337374806
Deep	2018-04-17T00:00:00Z	43	2	34.3	0.9833333333333333	2.866861030126336
Shallow	2018-04-17T00:00:00Z	235	6	157.48333333333332	4.85	3.079690972589692
Deep	2018-04-18T00:00:00Z	47	4	34.86666666666667	1	2.8680688336520075
Shallow	2018-04-18T00:00:00Z	291	10	154.5	4.85	3.1391585760517793
Deep	2018-04-19T00:00:00Z	30	3	34.13333333333333	0.95	2.7832
Shallow	2018-04-19T00:00:00Z	259	9	152.65	4.783333333333333	3.1335298613385736
Deep	2018-04-20T00:00:00Z	1	0	33.55	0.9333333333333333	2.781917536015897
Shallow	2018-04-20T00:00:00Z	12	0	149.8	4.733333333333333	3.159768580329328
Deep	2018-04-21T00:00:00Z	7	0	33.333333333333336	0.9333333333333333	2.8
Shallow	2018-04-21T00:00:00Z	95	1	148.65	4.6	3.0945173225697946
Deep	2018-04-22T00:00:00Z	29	1	32.71666666666667	0.9	2.7508914926133468
Shallow	2018-04-22T00:00:00Z	286	11	146.38333333333333	4.5	3.074120459979506
Deep	2018-04-23T00:00:00Z	38	0	33.11666666666667	0.9	2.7176648213387016
Shallow	2018-04-23T00:00:00Z	217	9	148.33333333333334	4.583333333333333	3.089887640449438
Deep	2018-04-24T00:00:00Z	41	3	33.5	0.9	2.6865671641791042
Shallow	2018-04-24T00:00:00Z	230	9	147.66666666666666	4.533333333333333	3.069977426636569
Deep	2018-04-25T00:00:00Z	13	1	33.8	0.9333333333333333	2.7613412228796848
Shallow	2018-04-25T00:00:00Z	187	6	144.96666666666667	4.433333333333334	3.0581742929409064
Deep	2018-04-26T00:00:00Z	39	0	34.4	0.9333333333333333	2.713178294573644
Shallow	2018-04-26T00:00:00Z	250	7	147.73333333333332	4.466666666666667	3.0234657039711195
Deep	2018-04-27T00:00:00Z	3	0	34.21666666666667	0.9166666666666666	2.679006332196785
Shallow	2018-04-27T00:00:00Z	23	0	146.33333333333334	4.433333333333334	3.0296127562642368
Deep	2018-04-28T00:00:00Z	6	1	33.166666666666664	0.9	2.71357
Shallow	2018-04-28T00:00:00Z	81	5	143.16666666666666	4.266666666666667	2.980209545983702
Deep	2018-04-29T00:00:00Z	18	0	32.233333333333334	0.8833333333333333	2.7404343329886243
Shallow	2018-04-29T00:00:00Z	35	0	141.66666666666666	4.116666666666666	2.9058823529411764
Deep	2018-04-30T00:00:00Z	11	0	33.25	0.9	2.706766917293233
Shallow	2018-04-30T00:00:00Z	284	2	142.2	4.133333333333334	2.906704172526958
Deep	2018-05-01T00:00:00Z	1	0	33.65	0.9333333333333333	2.7736503219415556
Shallow	2018-05-01T00:00:00Z	19	0	139.9	4.066666666666666	2.9068382177746006
Shallow	2018-05-02T00:00:00Z	17	1	140	4.066666666666666	2.904761904761904
Deep	2018-05-03T00:00:00Z	30	0	34.766666666666666	0.9666666666666667	2.7804410354745923
Shallow	2018-05-03T00:00:00Z	195	4	140.11666666666667	4.166666666666667	2.973712382538361
Deep	2018-05-04T00:00:00Z	1	0	34.333333333333336	0.95	2.7669902912621356
Shallow	2018-05-04T00:00:00Z	27	3	139.46666666666667	4.083333333333333	2.9278202676864242
Shallow	2018-05-05T00:00:00Z	39	0	139.28333333333333	4.05	2.9077420126839773
Deep	2018-05-06T00:00:00Z	33	1	34.1	0.9166666666666666	2.6881720430107525
Shallow	2018-05-06T00:00:00Z	169	7	137.86666666666667	4.016666666666667	2.9134429400386845
Deep	2018-05-07T00:00:00Z	53	0	33.13333333333333	0.85	2.5653923541247483
Shallow	2018-05-07T00:00:00Z	164	3	139.36666666666667	4.083333333333333	2.9299210715139914
Deep	2018-05-08T00:00:00Z	52	0	32.9	0.85	2.5835866261398177
Shallow	2018-05-08T00:00:00Z	207	7	136	3.816666666666667	2.806372549019608
Deep	2018-05-09T00:00:00Z	42	1	32.9	0.8333333333333334	2.5329280648429586
Shallow	2018-05-09T00:00:00Z	128	3	135.66666666666666	3.75	2.7641277641277644
Deep	2018-05-10T00:00:00Z	50	0	32.71666666666667	0.8333333333333334	2.5471217524197654
Shallow	2018-05-10T00:00:00Z	169	3	133.18333333333334	3.7	2.778125391064948
Deep	2018-05-12T00:00:00Z	34	1	33.166666666666664	0.85	2.562814070351759
Shallow	2018-05-12T00:00:00Z	48	2	134.05	3.75	2.797463632972771
Deep	2018-05-13T00:00:00Z	64	2	32.46666666666667	0.8333333333333334	2.5667351129363447
Shallow	2018-05-13T00:00:00Z	166	6	134.61666666666667	3.7333333333333334	2.7733069208864674
Deep	2018-05-14T00:00:00Z	46	0	32.483333333333334	0.85	2.616726526423807
Shallow	2018-05-14T00:00:00Z	157	4	134.81666666666666	3.75	2.7815551984176046
Deep	2018-05-15T00:00:00Z	53	3	32	0.8166666666666667	2.5520833333333335
Shallow	2018-05-15T00:00:00Z	135	1	135.51666666666668	3.75	2.7671873078342144
Deep	2018-05-16T00:00:00Z	56	2	32.28333333333333	0.8166666666666667	2.5296850800206503
Shallow	2018-05-16T00:00:00Z	122	1	132.61666666666667	3.716666666666667	2.8025637803192156
Deep	2018-05-17T00:00:00Z	51	1	32.483333333333334	0.8166666666666667	2.5141097998973834
Shallow	2018-05-17T00:00:00Z	76	4	130.73333333333332	3.65	2.7919428862825093
Shallow	2018-05-18T00:00:00Z	29	1	127.31666666666666	3.5833333333333335	2.814504516297945
Deep	2018-05-19T00:00:00Z	11	0	32.666666666666664	0.8166666666666667	2.5
Shallow	2018-05-19T00:00:00Z	55	2	125.25	3.4833333333333334	2.781104457751164
Deep	2018-05-20T00:00:00Z	64	1	32.25	0.8166666666666667	2.5322997416020674
Shallow	2018-05-20T00:00:00Z	142	4	124.48333333333333	3.466666666666667	2.784844021957424
Deep	2018-05-21T00:00:00Z	57	1	32.05	0.8166666666666667	2.5481019240769633
Shallow	2018-05-21T00:00:00Z	94	6	127.15	3.5166666666666666	2.7657622230960808
Deep	2018-05-22T00:00:00Z	48	2	31.8	0.75	2.3584905660377355
Shallow	2018-05-22T00:00:00Z	194	3	126.38333333333334	3.533333333333333	2.7957272847158112
Deep	2018-05-23T00:00:00Z	23	0	31.7	0.7	2.208201892744479
Shallow	2018-05-23T00:00:00Z	145	3	124.61666666666666	3.4166666666666665	2.7417413401096695
Deep	2018-05-24T00:00:00Z	35	0	32.15	0.7166666666666667	2.2291342664593055
Shallow	2018-05-24T00:00:00Z	128	5	124.88333333333334	3.3666666666666667	2.695849459495529
Deep	2018-05-25T00:00:00Z	8	0	32.46666666666667	0.7166666666666667	2.2073921971252566
Shallow	2018-05-25T00:00:00Z	51	1	124.31666666666666	3.35	2.6947311972114227
Deep	2018-05-26T00:00:00Z	25	2	32.516666666666666	0.7166666666666667	2.203997949769349
Shallow	2018-05-26T00:00:00Z	125	1	124.15	3.283333333333333	2.6446502886293457
Deep	2018-05-27T00:00:00Z	29	0	31.9	0.7166666666666667	2.246603970741902
Shallow	2018-05-27T00:00:00Z	212	4	124.3	3.3	2.6548672566371683
Deep	2018-05-28T00:00:00Z	52	0	31.25	0.6666666666666666	2.1333333333333333
Shallow	2018-05-28T00:00:00Z	173	4	126.55	3.4	2.6866851047016986
Deep	2018-05-29T00:00:00Z	58	2	31.283333333333335	0.65	2.0777836973894512
Shallow	2018-05-29T00:00:00Z	121	1	126.73333333333333	3.35	2.6433456075749606
Deep	2018-05-30T00:00:00Z	40	0	30.916666666666668	0.65	2.102425876010782
Shallow	2018-05-30T00:00:00Z	161	2	126.81666666666666	3.3666666666666667	2.6547509528190303
Deep	2018-05-31T00:00:00Z	20	0	31.25	0.6833333333333333	2.1866666666666665
Shallow	2018-05-31T00:00:00Z	81	1	123.95	3.3666666666666667	2.716148984805701
Deep	2018-06-01T00:00:00Z	1	0	31.416666666666668	0.6666666666666666	2.122015915119363
Shallow	2018-06-01T00:00:00Z	7	0	126.06666666666666	3.3833333333333333	2.683765203595981
Deep	2018-06-02T00:00:00Z	1	0	31.35	0.6666666666666666	2.1265284423179156
Shallow	2018-06-02T00:00:00Z	30	0	127.86666666666666	3.3833333333333333	2.6459854014598543
Deep	2018-06-03T00:00:00Z	72	1	31.416666666666668	0.6666666666666666	2.122015915119363
Shallow	2018-06-03T00:00:00Z	224	11	126.41666666666667	3.316666666666667	2.6235992089650626
Deep	2018-06-04T00:00:00Z	74	2	32.233333333333334	0.6666666666666666	2.0682523267838677
Shallow	2018-06-04T00:00:00Z	150	4	127.58333333333333	3.283333333333333	2.573481384715872
Deep	2018-06-05T00:00:00Z	77	2	32.15	0.7	2.177293934681182
Shallow	2018-06-05T00:00:00Z	176	4	127.03333333333333	3.283333333333333	2.584623458409866
Deep	2018-06-06T00:00:00Z	43	3	33.65	0.7166666666666667	2.129767211490837
Shallow	2018-06-06T00:00:00Z	117	2	125.5	3.183333333333333	2.5365205843293492
Deep	2018-06-07T00:00:00Z	46	2	33.88333333333333	0.7166666666666667	2.1151008362026564
Shallow	2018-06-07T00:00:00Z	162	5	124.98333333333333	3.183333333333333	2.5470062675023333
Deep	2018-06-08T00:00:00Z	2	0	33.083333333333336	0.7166666666666667	2.1662468513853903
Shallow	2018-06-08T00:00:00Z	67	1	123.25	3.1333333333333333	2.5422582826233944
Deep	2018-06-09T00:00:00Z	28	1	32.25	0.7166666666666667	2.2222222222222223
Shallow	2018-06-09T00:00:00Z	200	6	123.46666666666667	3.1	2.5107991360691146
Deep	2018-06-10T00:00:00Z	15	0	32.13333333333333	0.7166666666666667	2.2302904564315353
Shallow	2018-06-10T00:00:00Z	85	2	122.3	3.1	2.5347506132461164
Deep	2018-06-11T00:00:00Z	47	1	32.25	0.7333333333333333	2.2739018087855296
Shallow	2018-06-11T00:00:00Z	225	9	122.75	3.1	2.525458248472505
Deep	2018-06-12T00:00:00Z	34	1	32.333333333333336	0.7166666666666667	2.2164948453608244
Shallow	2018-06-12T00:00:00Z	179	3	120.36666666666666	3	2.492384381057879
Deep	2018-06-13T00:00:00Z	8	0	31.616666666666667	0.6833333333333333	2.161307327358988
Shallow	2018-06-13T00:00:00Z	23	1	120.13333333333334	2.933333333333333	2.44173
Deep	2018-06-14T00:00:00Z	26	1	31.283333333333335	0.6833333333333333	2.1843367075119873
Shallow	2018-06-14T00:00:00Z	43	0	120.06666666666666	2.9833333333333334	2.484730705163798
Shallow	2018-06-15T00:00:00Z	40	4	120.48333333333333	3.0166666666666666	2.5038
Deep	2018-06-17T00:00:00Z	1	0	30.5	0.6333333333333333	2.076502732240437
Shallow	2018-06-17T00:00:00Z	82	5	120.3	2.966666666666667	2.466057079523414
Shallow	2018-06-18T00:00:00Z	30	2	122.11666666666666	2.9833333333333334	2.4430189709294394
Deep	2018-06-19T00:00:00Z	28	0	29.6	0.6	2.0270270270270268
Shallow	2018-06-19T00:00:00Z	167	4	121.25	2.95	2.4329896907216497
Deep	2018-06-20T00:00:00Z	21	0	29.466666666666665	0.6	2.0361990950226243
Shallow	2018-06-20T00:00:00Z	213	8	119.46666666666667	2.9	2.427455357142857
Deep	2018-06-21T00:00:00Z	40	1	30.033333333333335	0.6	1.9977802441731407
Shallow	2018-06-21T00:00:00Z	172	3	120.6	2.85	2.3631840796019903
Deep	2018-06-22T00:00:00Z	9	0	29.466666666666665	0.6	2.0361990950226243
Shallow	2018-06-22T00:00:00Z	49	2	119.06666666666666	2.816666666666667	2.3656215005599104
Deep	2018-06-23T00:00:00Z	31	2	28.716666666666665	0.5833333333333334	2.0313406848520024
Shallow	2018-06-23T00:00:00Z	180	4	118	2.783333333333333	2.3587570621468927
Deep	2018-06-24T00:00:00Z	32	0	28.15	0.55	1.9538188277087036
Shallow	2018-06-24T00:00:00Z	233	6	116.78333333333333	2.716666666666667	2.3262451833880404
Deep	2018-06-25T00:00:00Z	24	0	27.9	0.55	1.9713261648745521
Shallow	2018-06-25T00:00:00Z	196	8	117.45	2.7	2.2988505747126435
Deep	2018-06-26T00:00:00Z	28	1	27.916666666666668	0.55	1.9701492537313434
Shallow	2018-06-26T00:00:00Z	177	2	115.43333333333334	2.683333333333333	2.3245740687265375
Deep	2018-06-27T00:00:00Z	26	0	28.05	0.5666666666666667	2.0202
Shallow	2018-06-27T00:00:00Z	259	8	112.95	2.6333333333333333	2.3314150804190645
Deep	2018-06-28T00:00:00Z	32	1	27.966666666666665	0.5666666666666667	2.026221692491061
Shallow	2018-06-28T00:00:00Z	158	6	112.26666666666667	2.5833333333333335	2.3010688836104514
Deep	2018-06-29T00:00:00Z	1	0	28.366666666666667	0.5833333333333334	2.056404230317274
Shallow	2018-06-29T00:00:00Z	92	2	111.5	2.5833333333333335	2.3168908819133036
Deep	2018-06-30T00:00:00Z	2	0	28.116666666666667	0.6	2.133965619442798
Shallow	2018-06-30T00:00:00Z	40	1	111.11666666666666	2.5833333333333335	2.3248837558122095
Deep	2018-07-01T00:00:00Z	15	0	27.183333333333334	0.5833333333333334	2.1459227467811157
Shallow	2018-07-01T00:00:00Z	112	2	112.15	2.6333333333333333	2.3480457720315053
Deep	2018-07-02T00:00:00Z	17	0	26.6	0.5833333333333334	2.1929824561403506
Shallow	2018-07-02T00:00:00Z	146	1	114.06666666666666	2.6333333333333333	2.3085914669783754
Deep	2018-07-03T00:00:00Z	23	2	26.433333333333334	0.5833333333333334	2.2068095838587642
Shallow	2018-07-03T00:00:00Z	125	1	113.9	2.6333333333333333	2.311969563944981
Deep	2018-07-04T00:00:00Z	16	0	27.85	0.5833333333333334	2.0945541591861163
Shallow	2018-07-04T00:00:00Z	108	0	111.88333333333334	2.466666666666667	2.2046774914345297
Deep	2018-07-05T00:00:00Z	14	0	28.433333333333334	0.5833333333333334	2.0515826494724503
Shallow	2018-07-05T00:00:00Z	97	1	110.46666666666667	2.4	2.172601086300543
Shallow	2018-07-07T00:00:00Z	6	0	110.55	2.433333333333333	2.201115633951455
Deep	2018-07-08T00:00:00Z	15	0	28.016666666666666	0.5666666666666667	2.0226055919095773
Shallow	2018-07-08T00:00:00Z	77	1	111.28333333333333	2.4166666666666665	2.1716339673506067
Deep	2018-07-09T00:00:00Z	50	0	27.35	0.5333333333333333	1.9500304692260815
Shallow	2018-07-09T00:00:00Z	133	3	111.58333333333333	2.35	2.10605
Deep	2018-07-10T00:00:00Z	25	2	26.583333333333332	0.5	1.8808777429467085
Shallow	2018-07-10T00:00:00Z	103	4	112.31666666666666	2.35	2.0922985606173023
Deep	2018-07-11T00:00:00Z	91	1	26.233333333333334	0.48333333333333334	1.8424396442185513
Shallow	2018-07-11T00:00:00Z	141	1	109.58333333333333	2.2666666666666666	2.068441064638783
Deep	2018-07-12T00:00:00Z	47	1	26.3	0.4666666666666667	1.7743979721166032
Shallow	2018-07-12T00:00:00Z	99	3	110.13333333333334	2.25	2.0429782082324452
Deep	2018-07-13T00:00:00Z	5	0	26.966666666666665	0.4666666666666667	1.7305315203955502
Shallow	2018-07-13T00:00:00Z	75	2	109.33333333333333	2.1166666666666667	1.9359756097560976
Deep	2018-07-14T00:00:00Z	2	0	26.666666666666668	0.45	1.6875
Shallow	2018-07-14T00:00:00Z	23	0	108.41666666666667	2.1	1.9369715603382014
Deep	2018-07-15T00:00:00Z	35	1	27.2	0.45	1.6544117647058825
Shallow	2018-07-15T00:00:00Z	143	0	110.18333333333334	2.1166666666666667	1.9210406897594918
Deep	2018-07-16T00:00:00Z	57	1	26.433333333333334	0.43333333333333335	1.639344262295082
Shallow	2018-07-16T00:00:00Z	131	4	110.3	2.1166666666666667	1.9190087639770326
Deep	2018-07-17T00:00:00Z	39	0	26.416666666666668	0.4666666666666667	1.7665615141955835
Shallow	2018-07-17T00:00:00Z	147	3	111.35	2.066666666666667	1.856009579404281
Deep	2018-07-18T00:00:00Z	21	0	27.083333333333332	0.48333333333333334	1.784615384615385
Shallow	2018-07-18T00:00:00Z	65	1	110.36666666666666	1.9833333333333334	1.7970401691331925
Deep	2018-07-19T00:00:00Z	26	0	26.85	0.4666666666666667	1.7380509000620732
Shallow	2018-07-19T00:00:00Z	138	2	110.96666666666667	1.9666666666666666	1.7723039951937518
Deep	2018-07-20T00:00:00Z	6	0	26.933333333333334	0.48333333333333334	1.7945544554455444
Shallow	2018-07-20T00:00:00Z	3	0	111.15	1.9333333333333333	1.7393912130754234
Deep	2018-07-21T00:00:00Z	2	0	26.75	0.5	1.8691588785046727
Shallow	2018-07-21T00:00:00Z	35	1	110.68333333333334	1.8666666666666667	1.6864929980424634
Deep	2018-07-22T00:00:00Z	43	1	26.766666666666666	0.5	1.8679950186799503
Shallow	2018-07-22T00:00:00Z	162	3	109.25	1.8166666666666667	1.6628527841342486
Deep	2018-07-23T00:00:00Z	45	0	26.6	0.48333333333333334	1.8170426065162906
Shallow	2018-07-23T00:00:00Z	102	1	109.36666666666666	1.7833333333333334	1.6306004266991772
Deep	2018-07-24T00:00:00Z	30	1	26.7	0.48333333333333334	1.8102372034956304
Shallow	2018-07-24T00:00:00Z	81	1	108.48333333333333	1.7333333333333334	1.597787678598863
Deep	2018-07-25T00:00:00Z	12	0	26.45	0.45	1.7013232514177694
Shallow	2018-07-25T00:00:00Z	55	1	105.68333333333334	1.6333333333333333	1.5454975555906008
Deep	2018-07-26T00:00:00Z	14	0	25.95	0.45	1.7341040462427748
Shallow	2018-07-26T00:00:00Z	91	0	103.53333333333333	1.5	1.448808757244044
Shallow	2018-07-27T00:00:00Z	4	0	100.83333333333333	1.4666666666666666	1.4545454545454546
Deep	2018-07-28T00:00:00Z	8	0	25.933333333333334	0.45	1.7352185089974295
Shallow	2018-07-28T00:00:00Z	63	1	97.05	1.3333333333333333	1.3738622703074017
Deep	2018-07-29T00:00:00Z	36	0	26.016666666666666	0.45	1.729660474055093
Shallow	2018-07-29T00:00:00Z	132	1	94.45	1.2333333333333334	1.3058055408505382
Deep	2018-07-30T00:00:00Z	16	1	26.566666666666666	0.4666666666666667	1.7565872020075282
Shallow	2018-07-30T00:00:00Z	75	1	94.2	1.2333333333333334	1.3092710544939843
Deep	2018-07-31T00:00:00Z	20	2	26.416666666666668	0.4666666666666667	1.7665615141955835
Shallow	2018-07-31T00:00:00Z	138	2	95.26666666666667	1.25	1.312106368089573
Deep	2018-08-01T00:00:00Z	53	1	26.466666666666665	0.4666666666666667	1.7632241813602016
Shallow	2018-08-01T00:00:00Z	143	4	96.31666666666666	1.3	1.3497144834746497
Deep	2018-08-02T00:00:00Z	37	1	27.05	0.4666666666666667	1.7252002464571778
Shallow	2018-08-02T00:00:00Z	122	0	95.13333333333334	1.3	1.3665031534688157
Deep	2018-08-03T00:00:00Z	2	1	26.983333333333334	0.4666666666666667	1.7294626312538603
Shallow	2018-08-03T00:00:00Z	20	0	93.08333333333333	1.2833333333333334	1.3786929274843331
Deep	2018-08-04T00:00:00Z	5	0	27	0.48333333333333334	1.7901234567901234
Shallow	2018-08-04T00:00:00Z	103	1	91.6	1.3333333333333333	1.455604075691412
Deep	2018-08-05T00:00:00Z	10	0	26.966666666666665	0.4666666666666667	1.7305315203955502
Shallow	2018-08-05T00:00:00Z	65	0	92.7	1.4666666666666666	1.5821646889608052
Deep	2018-08-06T00:00:00Z	86	0	27.2	0.4666666666666667	1.715686274509804
Shallow	2018-08-06T00:00:00Z	181	6	94.86666666666666	1.55	1.6338721011946593
Deep	2018-08-07T00:00:00Z	36	0	27.016666666666666	0.4666666666666667	1.727328809376928
Shallow	2018-08-07T00:00:00Z	161	1	95.48333333333333	1.55	1.6233199511258507
Deep	2018-08-08T00:00:00Z	47	0	27.45	0.4666666666666667	1.7000607164541592
Shallow	2018-08-08T00:00:00Z	180	1	94.75	1.5	1.58311
Deep	2018-08-09T00:00:00Z	34	0	26.916666666666668	0.48333333333333334	1.7956656346749225
Shallow	2018-08-09T00:00:00Z	111	1	94.16666666666667	1.45	1.5398230088495575
Shallow	2018-08-10T00:00:00Z	36	1	91.98333333333333	1.4333333333333333	1.5582533067584707
Deep	2018-08-11T00:00:00Z	31	0	27.183333333333334	0.4666666666666667	1.7167381974248928
Shallow	2018-08-11T00:00:00Z	118	1	91.36666666666666	1.4	1.5322874863188618
Deep	2018-08-12T00:00:00Z	22	2	25.95	0.4666666666666667	1.7983301220295442
Shallow	2018-08-12T00:00:00Z	177	1	91.68333333333334	1.3833333333333333	1.5088165788038537
Deep	2018-08-13T00:00:00Z	50	1	25.55	0.45	1.761252446183953
Shallow	2018-08-13T00:00:00Z	124	2	94.15	1.3833333333333333	1.4692865993981234
Deep	2018-08-14T00:00:00Z	42	0	25.65	0.45	1.754385964912281
Shallow	2018-08-14T00:00:00Z	129	2	93.11666666666666	1.4333333333333333	1.539287632002864
Deep	2018-08-15T00:00:00Z	10	0	25.966666666666665	0.45	1.7329910141206675
Shallow	2018-08-15T00:00:00Z	50	0	91.98333333333333	1.4166666666666667	1.5401340822612792
Deep	2018-08-16T00:00:00Z	47	0	25.883333333333333	0.45	1.7385705086928525
Shallow	2018-08-16T00:00:00Z	103	1	91.81666666666666	1.3666666666666667	1.4884734071519332
Deep	2018-08-17T00:00:00Z	1	0	25.383333333333333	0.43333333333333335	1.7071569271175313
Shallow	2018-08-17T00:00:00Z	23	0	91.5	1.35	1.4754098360655739
Deep	2018-08-18T00:00:00Z	33	3	25.333333333333332	0.43333333333333335	1.710526315789474
Shallow	2018-08-18T00:00:00Z	66	1	90.76666666666667	1.3166666666666667	1.4506059493206023
Deep	2018-08-19T00:00:00Z	48	1	25.283333333333335	0.43333333333333335	1.7139090309822018
Shallow	2018-08-19T00:00:00Z	178	2	92.7	1.3333333333333333	1.438331535418914
Deep	2018-08-20T00:00:00Z	12	0	24.933333333333334	0.45	1.8048128342245988
Shallow	2018-08-20T00:00:00Z	185	4	94.9	1.3333333333333333	1.4049877063575693
Deep	2018-08-21T00:00:00Z	6	1	24.95	0.4666666666666667	1.8704074816299265
Deep	2018-08-26T00:00:00Z	17	1	25.566666666666666	0.4666666666666667	1.8252933507170797
Shallow	2018-08-26T00:00:00Z	86	0	94.86666666666666	1.3333333333333333	1.4054813773717498
Deep	2018-08-27T00:00:00Z	22	0	25.533333333333335	0.4666666666666667	1.827676240208877
Shallow	2018-08-27T00:00:00Z	56	0	96.06666666666666	1.35	1.4052741151977794
Deep	2018-08-28T00:00:00Z	30	0	25.2	0.48333333333333334	1.9179894179894181
Shallow	2018-08-28T00:00:00Z	127	1	96.1	1.3333333333333333	1.387443635102324
Deep	2018-08-29T00:00:00Z	15	0	24.833333333333332	0.4666666666666667	1.8791946308724834
Shallow	2018-08-29T00:00:00Z	65	0	95.4	1.3166666666666667	1.3801537386443046
Deep	2018-08-30T00:00:00Z	16	0	25.15	0.4666666666666667	1.8555334658714382
Shallow	2018-08-30T00:00:00Z	67	0	94.58333333333333	1.3166666666666667	1.3920704845814977
Shallow	2018-08-31T00:00:00Z	15	0	96.33333333333333	1.3333333333333333	1.384083044982699
Shallow	2018-09-01T00:00:00Z	32	0	97.63333333333334	1.35	1.3827244793444862
Deep	2018-09-02T00:00:00Z	2	0	25.566666666666666	0.48333333333333334	1.8904823989569755
Shallow	2018-09-02T00:00:00Z	2	0	98.46666666666667	1.4166666666666667	1.4387271496276235
Deep	2018-09-03T00:00:00Z	23	0	26.033333333333335	0.5	1.9206145966709345
Shallow	2018-09-03T00:00:00Z	77	2	99.31666666666666	1.4333333333333333	1.4431951669743246
Deep	2018-09-04T00:00:00Z	33	1	25.833333333333332	0.5	1.935483870967742
Shallow	2018-09-04T00:00:00Z	104	2	98.56666666666666	1.4166666666666667	1.4372675008454516
Deep	2018-09-05T00:00:00Z	59	1	25.816666666666666	0.48333333333333334	1.8721755971594578
Shallow	2018-09-05T00:00:00Z	175	5	97.06666666666666	1.35	1.3907967032967035
Deep	2018-09-06T00:00:00Z	23	1	25.983333333333334	0.45	1.731879409878127
Shallow	2018-09-06T00:00:00Z	75	1	95.06666666666666	1.35	1.4200561009817674
Deep	2018-09-07T00:00:00Z	4	0	25.9	0.4666666666666667	1.8018018018018018
Shallow	2018-09-07T00:00:00Z	2	0	97.71666666666667	1.45	1.4838819716868497
Shallow	2018-09-08T00:00:00Z	19	3	98.76666666666667	1.4666666666666666	1.4849814377320283
Deep	2018-09-09T00:00:00Z	37	0	25.883333333333333	0.4666666666666667	1.80296
Shallow	2018-09-09T00:00:00Z	163	9	100.83333333333333	1.4833333333333334	1.4710743801652892
Deep	2018-09-10T00:00:00Z	11	0	26.466666666666665	0.4666666666666667	1.7632241813602016
Shallow	2018-09-10T00:00:00Z	136	5	99.36666666666666	1.4333333333333333	1.442468970144247
Deep	2018-09-11T00:00:00Z	18	1	26.6	0.4666666666666667	1.7543859649122806
Shallow	2018-09-11T00:00:00Z	114	1	98.26666666666667	1.45	1.4755766621438264
Deep	2018-09-12T00:00:00Z	21	1	26.45	0.4666666666666667	1.7643352236925016
Shallow	2018-09-12T00:00:00Z	89	0	95.28333333333333	1.4333333333333333	1.504285464404408
Deep	2018-09-13T00:00:00Z	30	0	25.2	0.4666666666666667	1.851851851851852
Shallow	2018-09-13T00:00:00Z	68	1	93.55	1.4166666666666667	1.5143417067521825
Shallow	2018-09-14T00:00:00Z	10	0	94.98333333333333	1.45	1.5265836111598525
Deep	2018-09-15T00:00:00Z	3	0	25.533333333333335	0.4666666666666667	1.827676240208877
Shallow	2018-09-15T00:00:00Z	62	1	94.88333333333334	1.4666666666666666	1.545757948357632
Deep	2018-09-16T00:00:00Z	41	0	25.6	0.5166666666666667	2.018229166666667
Shallow	2018-09-16T00:00:00Z	94	1	93.76666666666667	1.5166666666666666	1.6174902239601847
Deep	2018-09-17T00:00:00Z	18	1	25.783333333333335	0.5333333333333333	2.068519715578539
Shallow	2018-09-17T00:00:00Z	171	0	92.63333333333334	1.4833333333333334	1.601295430010795
Deep	2018-09-18T00:00:00Z	41	1	25.65	0.5666666666666667	2.2092267706302797
Shallow	2018-09-18T00:00:00Z	81	3	90.71666666666667	1.45	1.598383244534264
Deep	2018-09-19T00:00:00Z	17	1	25.516666666666666	0.5333333333333333	2.0901371652514698
Shallow	2018-09-19T00:00:00Z	63	3	89.95	1.45	1.612006670372429
Deep	2018-09-20T00:00:00Z	23	0	25.066666666666666	0.55	2.1941489361702127
Shallow	2018-09-20T00:00:00Z	137	0	90.28333333333333	1.4666666666666666	1.6245154144360348
Shallow	2018-09-21T00:00:00Z	46	0	92.35	1.4833333333333334	1.606208265656019
Deep	2018-09-22T00:00:00Z	11	0	25.016666666666666	0.5666666666666667	2.2651565622918057
Shallow	2018-09-22T00:00:00Z	94	0	93.35	1.5166666666666666	1.6247098732369218
Deep	2018-09-23T00:00:00Z	21	0	25.116666666666667	0.5833333333333334	2.3224950232249504
Shallow	2018-09-23T00:00:00Z	119	1	93.41666666666667	1.4833333333333334	1.5878679750223015
Deep	2018-09-24T00:00:00Z	30	1	24.416666666666668	0.5833333333333334	2.3890784982935154
Shallow	2018-09-24T00:00:00Z	167	1	92.55	1.45	1.5667206915180982
Deep	2018-09-25T00:00:00Z	27	0	25.266666666666666	0.5833333333333334	2.3087071240105543
Shallow	2018-09-25T00:00:00Z	160	3	91.28333333333333	1.45	1.5884608362242103
Deep	2018-09-26T00:00:00Z	36	0	25.25	0.5333333333333333	2.112211221122112
Shallow	2018-09-26T00:00:00Z	174	2	92.6	1.4666666666666666	1.5838732901367891
Deep	2018-09-27T00:00:00Z	18	0	25.35	0.5333333333333333	2.10388
Shallow	2018-09-27T00:00:00Z	83	0	93.33333333333333	1.5	1.6071428571428574
Shallow	2018-09-28T00:00:00Z	13	0	94.6	1.5333333333333334	1.6208597603946444
Deep	2018-09-29T00:00:00Z	5	1	25.783333333333335	0.5333333333333333	2.068519715578539
Shallow	2018-09-29T00:00:00Z	42	0	94.43333333333334	1.5333333333333334	1.6237204376985528
Deep	2018-09-30T00:00:00Z	7	1	26.266666666666666	0.55	2.093908629441625
Shallow	2018-09-30T00:00:00Z	109	1	96.41666666666667	1.5666666666666667	1.6248919619706135
Deep	2018-10-01T00:00:00Z	39	0	27.25	0.55	2.0183486238532113
Shallow	2018-10-01T00:00:00Z	141	2	96.4	1.5666666666666667	1.6251728907330565
Deep	2018-10-02T00:00:00Z	41	1	27.933333333333334	0.55	1.9689737470167068
Shallow	2018-10-02T00:00:00Z	182	5	96.83333333333333	1.5833333333333333	1.6351118760757317
Deep	2018-10-03T00:00:00Z	25	1	28.4	0.5666666666666667	1.9953051643192488
Shallow	2018-10-03T00:00:00Z	126	2	98.08333333333333	1.55	1.5802888700084963
Deep	2018-10-04T00:00:00Z	8	0	29.5	0.6166666666666667	2.0903954802259888
Shallow	2018-10-04T00:00:00Z	93	1	100.48333333333333	1.6333333333333333	1.6254768618344666
Shallow	2018-10-05T00:00:00Z	53	0	100.51666666666667	1.6	1.5917758249046594
Shallow	2018-10-06T00:00:00Z	2	0	103.13333333333334	1.65	1.5998707175177762
Deep	2018-10-07T00:00:00Z	31	0	30.416666666666668	0.65	2.1369863013698627
Shallow	2018-10-07T00:00:00Z	179	6	104.88333333333334	1.6833333333333333	1.604957889718735
Deep	2018-10-08T00:00:00Z	39	1	31.116666666666667	0.6666666666666666	2.1424745581146225
Shallow	2018-10-08T00:00:00Z	166	2	104.68333333333334	1.6333333333333333	1.5602611049195987
Deep	2018-10-09T00:00:00Z	36	1	30.916666666666668	0.6666666666666666	2.1563342318059298
Shallow	2018-10-09T00:00:00Z	189	1	106.03333333333333	1.6166666666666667	1.524677774284816
Deep	2018-10-10T00:00:00Z	24	0	31.1	0.65	2.090032154340836
Shallow	2018-10-10T00:00:00Z	93	3	107.26666666666667	1.65	1.5382224984462398
Deep	2018-10-11T00:00:00Z	15	0	31.05	0.65	2.0933977455716586
Shallow	2018-10-11T00:00:00Z	95	2	108.41666666666667	1.75	1.6141429669485012
Deep	2018-10-12T00:00:00Z	30	0	30.8	0.6333333333333333	2.056277056277056
Shallow	2018-10-12T00:00:00Z	1	0	110.31666666666666	1.8833333333333333	1.7072065266656593
Shallow	2018-10-14T00:00:00Z	7	0	112.65	1.9166666666666667	1.701435123538985
Deep	2018-10-15T00:00:00Z	48	2	31.45	0.6666666666666666	2.1197668256491786
Shallow	2018-10-15T00:00:00Z	122	3	115.28333333333333	1.9833333333333334	1.7203990169148475
Deep	2018-10-16T00:00:00Z	36	1	31.533333333333335	0.6666666666666666	2.114164904862579
Shallow	2018-10-16T00:00:00Z	112	2	117.01666666666667	2.05	1.7518871955561885
Deep	2018-10-17T00:00:00Z	37	1	31.95	0.6833333333333333	2.138758476786646
Shallow	2018-10-17T00:00:00Z	110	4	118.08333333333333	2.1	1.7784050811573748
Deep	2018-10-18T00:00:00Z	13	0	32.583333333333336	0.7166666666666667	2.1994884910485935
Shallow	2018-10-18T00:00:00Z	56	0	115.9	2.1166666666666667	1.82629
Deep	2018-10-19T00:00:00Z	1	0	32.4	0.7	2.1604938271604937
Shallow	2018-10-19T00:00:00Z	14	0	117	2.15	1.8376068376068377
Shallow	2018-10-20T00:00:00Z	4	0	116.56666666666666	2.1	1.801544180726337
Deep	2018-10-21T00:00:00Z	11	0	32.05	0.7166666666666667	2.236089443577743
Shallow	2018-10-21T00:00:00Z	123	2	114.9	2.1166666666666667	1.842181607194662
Deep	2018-10-22T00:00:00Z	56	0	32.11666666666667	0.7166666666666667	2.2314478463933574
Shallow	2018-10-22T00:00:00Z	147	1	117.53333333333333	2.2666666666666666	1.9285309132161088
Deep	2018-10-23T00:00:00Z	51	3	31.5	0.7166666666666667	2.2751322751322753
Shallow	2018-10-23T00:00:00Z	126	3	119.18333333333334	2.3833333333333333	1.9997203188365262
Deep	2018-10-24T00:00:00Z	45	1	31.583333333333332	0.7	2.216358839050132
Shallow	2018-10-24T00:00:00Z	182	0	121	2.5166666666666666	2.0798898071625342
Deep	2018-10-25T00:00:00Z	23	2	31.4	0.7	2.229299363057325
Shallow	2018-10-25T00:00:00Z	133	2	121.3	2.55	2.1022258862324814
Deep	2018-10-27T00:00:00Z	14	0	31.816666666666666	0.6833333333333333	2.1477213200628604
Shallow	2018-10-27T00:00:00Z	10	0	121.78333333333333	2.55	2.0938825783495276
Deep	2018-10-28T00:00:00Z	23	2	31.9	0.6833333333333333	2.142110762800418
Shallow	2018-10-28T00:00:00Z	135	1	119.15	2.5166666666666666	2.112183522170933
Deep	2018-10-29T00:00:00Z	39	1	32.416666666666664	0.7	2.159383033419023
Shallow	2018-10-29T00:00:00Z	171	3	117.98333333333333	2.5166666666666666	2.133069642604888
Deep	2018-10-30T00:00:00Z	16	1	32.36666666666667	0.7166666666666667	2.214212152420185
Shallow	2018-10-30T00:00:00Z	141	2	121.01666666666667	2.5833333333333335	2.134692191158243
Deep	2018-10-31T00:00:00Z	5	0	32.516666666666666	0.7333333333333333	2.255253716043055
Shallow	2018-10-31T00:00:00Z	57	0	124.1	2.783333333333333	2.242814934192855
Deep	2018-11-01T00:00:00Z	52	0	33.233333333333334	0.7333333333333333	2.206619859578736
Shallow	2018-11-01T00:00:00Z	134	2	125.35	2.816666666666667	2.247041616806276
Shallow	2018-11-02T00:00:00Z	31	0	124.83333333333333	2.816666666666667	2.25634
Shallow	2018-11-03T00:00:00Z	28	1	122.86666666666666	2.75	2.2381985892566467
Deep	2018-11-04T00:00:00Z	32	0	33.266666666666666	0.7333333333333333	2.2044088176352705
Shallow	2018-11-04T00:00:00Z	152	0	121.08333333333333	2.7333333333333334	2.2573984858912595
Deep	2018-11-05T00:00:00Z	54	1	33.56666666666667	0.75	2.2343594836146967
Shallow	2018-11-05T00:00:00Z	248	7	120.05	2.7333333333333334	2.2768290989865334
Deep	2018-11-06T00:00:00Z	38	0	34	0.75	2.2058823529411766
Shallow	2018-11-06T00:00:00Z	177	3	120.25	2.816666666666667	2.3423423423423424
Deep	2018-11-07T00:00:00Z	35	2	34.03333333333333	0.7333333333333333	2.1547502448579823
Shallow	2018-11-07T00:00:00Z	232	4	121.98333333333333	2.85	2.3363847520153027
Deep	2018-11-08T00:00:00Z	76	1	33.56666666666667	0.7333333333333333	2.184707050645481
Shallow	2018-11-08T00:00:00Z	107	2	120.96666666666667	2.816666666666667	2.3284651419123725
Shallow	2018-11-10T00:00:00Z	7	0	121.5	2.8666666666666667	2.3593964334705073
Deep	2018-11-11T00:00:00Z	63	0	33.4	0.7333333333333333	2.19561
Shallow	2018-11-11T00:00:00Z	244	8	121.1	2.8666666666666667	2.3671896504266448
Deep	2018-11-12T00:00:00Z	58	1	33.78333333333333	0.7166666666666667	2.121361618154909
Shallow	2018-11-12T00:00:00Z	210	7	120.85	2.85	2.358295407529996
Deep	2018-11-13T00:00:00Z	81	3	34.05	0.7333333333333333	2.1536955457660305
Shallow	2018-11-13T00:00:00Z	183	7	120.71666666666667	2.816666666666667	2.33329
Deep	2018-11-14T00:00:00Z	71	2	33.63333333333333	0.7333333333333333	2.180376610505451
Shallow	2018-11-14T00:00:00Z	203	8	125.51666666666667	3	2.390120833886602
Deep	2018-11-15T00:00:00Z	44	1	33.2	0.7166666666666667	2.15863
Shallow	2018-11-15T00:00:00Z	208	3	128.1	3.05	2.380952380952381
Deep	2018-11-18T00:00:00Z	11	0	33.38333333333333	0.7	2.096854717923115
Shallow	2018-11-18T00:00:00Z	168	4	130.2	3.0833333333333335	2.368151561699949
Deep	2018-11-19T00:00:00Z	44	0	33.31666666666667	0.7166666666666667	2.151075537768884
Shallow	2018-11-19T00:00:00Z	166	5	130.55	3.1166666666666667	2.3873356313034595
Deep	2018-11-20T00:00:00Z	56	1	33.083333333333336	0.7166666666666667	2.1662468513853903
Shallow	2018-11-20T00:00:00Z	158	4	129.3	3.066666666666667	2.3717452951791698
Deep	2018-11-21T00:00:00Z	8	0	33.06666666666667	0.7333333333333333	2.2177419354838706
Shallow	2018-11-21T00:00:00Z	40	1	131.06666666666666	3.1666666666666665	2.4160732451678535
Deep	2018-11-22T00:00:00Z	43	2	32.3	0.7	2.16718
Shallow	2018-11-22T00:00:00Z	147	5	134.3	3.3	2.4571854058078926
Shallow	2018-11-23T00:00:00Z	37	0	138.31666666666666	3.3666666666666667	2.4340281961682133
Shallow	2018-11-24T00:00:00Z	37	1	137.71666666666667	3.3333333333333335	2.4204284158296017
Deep	2018-11-25T00:00:00Z	42	0	32	0.7	2.1875
Shallow	2018-11-25T00:00:00Z	204	9	137.11666666666667	3.35	2.443174911875532
Deep	2018-11-26T00:00:00Z	36	1	31.533333333333335	0.6833333333333333	2.1670190274841437
Shallow	2018-11-26T00:00:00Z	193	7	135.76666666666668	3.316666666666667	2.442916768966364
Deep	2018-11-27T00:00:00Z	56	3	31.583333333333332	0.6833333333333333	2.1635883905013196
Shallow	2018-11-27T00:00:00Z	228	9	133.28333333333333	3.316666666666667	2.4884331624359137
Deep	2018-11-28T00:00:00Z	10	0	32.18333333333333	0.7	2.1750388399792855
Shallow	2018-11-28T00:00:00Z	185	3	131.3	3.283333333333333	2.5006346788525002
Deep	2018-11-29T00:00:00Z	9	1	32.78333333333333	0.7333333333333333	2.236908998474835
Shallow	2018-11-29T00:00:00Z	189	3	131.2	3.283333333333333	2.5025406504065044
Deep	2018-11-30T00:00:00Z	7	0	31.883333333333333	0.7333333333333333	2.300052273915316
Shallow	2018-11-30T00:00:00Z	16	0	129.25	3.283333333333333	2.5402965828497743
Deep	2018-12-01T00:00:00Z	4	0	31.133333333333333	0.7	2.2483940042826553
Shallow	2018-12-01T00:00:00Z	13	0	127.9	3.2666666666666666	2.5540787073234297
Deep	2018-12-02T00:00:00Z	23	0	31.333333333333332	0.6833333333333333	2.1808510638297873
Shallow	2018-12-02T00:00:00Z	195	4	128.31666666666666	3.3333333333333335	2.5977399662293803
Deep	2018-12-03T00:00:00Z	30	1	31.483333333333334	0.6666666666666666	2.117522498676548
Shallow	2018-12-03T00:00:00Z	227	12	130.5	3.4166666666666665	2.618135376756066
Deep	2018-12-04T00:00:00Z	42	0	32.05	0.6833333333333333	2.1320852834113366
Shallow	2018-12-04T00:00:00Z	184	3	128.83333333333334	3.4	2.639068564036222
Deep	2018-12-05T00:00:00Z	28	0	32.016666666666666	0.6833333333333333	2.1343050494534097
Shallow	2018-12-05T00:00:00Z	110	2	129.43333333333334	3.4166666666666665	2.639711563224311
Deep	2018-12-06T00:00:00Z	42	1	31.833333333333332	0.6833333333333333	2.146596858638744
Shallow	2018-12-06T00:00:00Z	64	1	131.36666666666667	3.5	2.664298401420959
Shallow	2018-12-07T00:00:00Z	19	1	131.06666666666666	3.5166666666666666	2.6831129196337744
Deep	2018-12-08T00:00:00Z	18	1	31.583333333333332	0.6666666666666666	2.1108179419525066
Shallow	2018-12-08T00:00:00Z	31	1	131.06666666666666	3.45	2.6322482197355037
Deep	2018-12-09T00:00:00Z	39	2	32.333333333333336	0.6666666666666666	2.0618556701030926
Shallow	2018-12-09T00:00:00Z	65	5	131.4	3.4166666666666665	2.600202942668696
Deep	2018-12-10T00:00:00Z	70	0	32.43333333333333	0.6833333333333333	2.1068859198355607
Shallow	2018-12-10T00:00:00Z	106	2	129.58333333333334	3.4	2.6237942122186495
Deep	2018-12-11T00:00:00Z	38	0	33.166666666666664	0.6833333333333333	2.0603015075376887
Shallow	2018-12-11T00:00:00Z	118	4	128.3	3.3666666666666667	2.6240581969342687
Deep	2018-12-12T00:00:00Z	36	1	32.733333333333334	0.6666666666666666	2.0366598778004072
Shallow	2018-12-12T00:00:00Z	198	5	131.26666666666668	3.3833333333333333	2.5774504824784152
Deep	2018-12-13T00:00:00Z	31	1	32.916666666666664	0.6666666666666666	2.0253164556962027
Shallow	2018-12-13T00:00:00Z	165	1	130.3	3.3	2.5326170376055255
Deep	2018-12-14T00:00:00Z	9	0	32.46666666666667	0.6333333333333333	1.950718685831622
Shallow	2018-12-14T00:00:00Z	78	2	130.38333333333333	3.3333333333333335	2.55656
Deep	2018-12-15T00:00:00Z	11	0	31.216666666666665	0.6166666666666667	1.9754404698344903
Shallow	2018-12-15T00:00:00Z	87	0	131.43333333333334	3.283333333333333	2.4980978950038044
Deep	2018-12-17T00:00:00Z	31	1	30.966666666666665	0.65	2.0990312163616793
Shallow	2018-12-17T00:00:00Z	289	11	130.06666666666666	3.216666666666667	2.4730907227063046
Deep	2018-12-18T00:00:00Z	48	0	30.916666666666668	0.6333333333333333	2.048517520215633
Shallow	2018-12-18T00:00:00Z	162	3	127.13333333333334	3.1666666666666665	2.4908232826428947
Deep	2018-12-19T00:00:00Z	24	1	30.133333333333333	0.5833333333333334	1.935840707964602
Shallow	2018-12-19T00:00:00Z	248	5	125.28333333333333	3.1333333333333333	2.5009977384594917
Deep	2018-12-20T00:00:00Z	6	0	29.233333333333334	0.55	1.8814139110604335
Shallow	2018-12-20T00:00:00Z	133	4	125.83333333333333	3.05	2.423841059602649
Shallow	2018-12-21T00:00:00Z	35	1	125.73333333333333	3	2.3860021208907742
Deep	2018-12-22T00:00:00Z	13	0	28.7	0.55	1.9163763066202093
Shallow	2018-12-22T00:00:00Z	162	6	127.4	3.05	2.3940345368916796
Deep	2018-12-23T00:00:00Z	47	0	28.716666666666665	0.55	1.915264074289031
Shallow	2018-12-23T00:00:00Z	208	8	127.63333333333334	3.033333333333333	2.3765996343692866
Deep	2018-12-24T00:00:00Z	20	1	28.533333333333335	0.5666666666666667	1.9859813084112148
Shallow	2018-12-24T00:00:00Z	245	4	129.7	3.05	2.351580570547417
Deep	2018-12-25T00:00:00Z	1	0	28.016666666666666	0.55	1.9631171921475317
Shallow	2018-12-25T00:00:00Z	87	0	129.13333333333333	3.033333333333333	2.348993288590604
Deep	2018-12-26T00:00:00Z	29	1	28.266666666666666	0.55	1.9457547169811322
Shallow	2018-12-26T00:00:00Z	111	2	125.98333333333333	2.9	2.301891784627596
Deep	2018-12-27T00:00:00Z	2	0	27.766666666666666	0.5166666666666667	1.8607442977190878
Shallow	2018-12-27T00:00:00Z	45	1	125.65	2.816666666666667	2.241676614935668
Deep	2018-12-28T00:00:00Z	18	1	28.133333333333333	0.55	1.9549763033175356
Shallow	2018-12-28T00:00:00Z	33	0	123.38333333333334	2.7	2.1883020397136295
Shallow	2018-12-29T00:00:00Z	14	0	122.21666666666667	2.683333333333333	2.1955543433792446
Shallow	2018-12-30T00:00:00Z	4	0	121.73333333333333	2.7	2.217962760131435
Deep	2018-12-31T00:00:00Z	9	0	28.15	0.5333333333333333	1.8946121965660156
Shallow	2018-12-31T00:00:00Z	18	1	121.93333333333334	2.7	2.2143247676325863
Deep	2019-01-01T00:00:00Z	16	0	27.833333333333332	0.48333333333333334	1.7365269461077846
Shallow	2019-01-01T00:00:00Z	90	2	122.18333333333334	2.7	2.209794025371709
Deep	2019-01-02T00:00:00Z	37	1	28.5	0.5	1.7543859649122806
Shallow	2019-01-02T00:00:00Z	166	6	121.86666666666666	2.6666666666666665	2.1881838074398248
Deep	2019-01-03T00:00:00Z	47	2	29.016666666666666	0.5	1.7231476163124642
Shallow	2019-01-03T00:00:00Z	188	5	120.66666666666667	2.533333333333333	2.099447513812154
Deep	2019-01-04T00:00:00Z	2	0	28.916666666666668	0.5	1.7291066282420746
Shallow	2019-01-04T00:00:00Z	34	1	120.28333333333333	2.6166666666666667	2.1754191492309825
Deep	2019-01-05T00:00:00Z	6	1	29.1	0.5166666666666667	1.7754868270332187
Shallow	2019-01-05T00:00:00Z	67	1	121.21666666666667	2.6166666666666667	2.1586690499106282
Deep	2019-01-06T00:00:00Z	57	0	29.5	0.5333333333333333	1.807909604519774
Shallow	2019-01-06T00:00:00Z	144	6	122	2.683333333333333	2.199453551912568
Deep	2019-01-07T00:00:00Z	32	1	29.75	0.5166666666666667	1.7366946778711485
Shallow	2019-01-07T00:00:00Z	134	1	121.85	2.6666666666666665	2.1884831076460127
Deep	2019-01-08T00:00:00Z	48	1	30.05	0.5333333333333333	1.7748197448696614
Shallow	2019-01-08T00:00:00Z	248	3	123.93333333333334	2.7	2.178590640129102
Deep	2019-01-09T00:00:00Z	21	2	30.033333333333335	0.5333333333333333	1.7758046614872365
Shallow	2019-01-09T00:00:00Z	197	1	124.85	2.6166666666666667	2.0958483513549595
Deep	2019-01-10T00:00:00Z	28	1	29.566666666666666	0.5166666666666667	1.7474633596392335
Shallow	2019-01-10T00:00:00Z	123	3	124.93333333333334	2.6	2.08111
Deep	2019-01-12T00:00:00Z	1	0	29.466666666666665	0.5	1.6968325791855206
Shallow	2019-01-12T00:00:00Z	30	0	125.85	2.5833333333333335	2.0527082505628393
Deep	2019-01-13T00:00:00Z	50	0	29.583333333333332	0.48333333333333334	1.6338028169014085
Shallow	2019-01-13T00:00:00Z	185	1	126.28333333333333	2.566666666666667	2.0324666754652236
Deep	2019-01-14T00:00:00Z	58	1	29.266666666666666	0.48333333333333334	1.6514806378132119
Shallow	2019-01-14T00:00:00Z	186	3	126.48333333333333	2.6166666666666667	2.0687837659770723
Deep	2019-01-15T00:00:00Z	76	0	29.516666666666666	0.48333333333333334	1.637492941840768
Shallow	2019-01-15T00:00:00Z	215	9	125.85	2.5833333333333335	2.0527082505628393
Deep	2019-01-16T00:00:00Z	28	0	29.45	0.4666666666666667	1.5846066779852859
Shallow	2019-01-16T00:00:00Z	246	4	127.86666666666666	2.6	2.0333680917622527
Deep	2019-01-17T00:00:00Z	49	0	28.95	0.45	1.5544041450777204
Shallow	2019-01-17T00:00:00Z	121	4	126.06666666666666	2.4166666666666665	1.9169751454257007
Deep	2019-01-18T00:00:00Z	8	0	29.15	0.45	1.5437392795883365
Shallow	2019-01-18T00:00:00Z	32	0	126.15	2.4	1.9024970273483945
Deep	2019-01-19T00:00:00Z	1	0	29.35	0.45	1.5332197614991483
Shallow	2019-01-19T00:00:00Z	57	2	123.45	2.316666666666667	1.8766032131767247
Deep	2019-01-20T00:00:00Z	48	2	29.216666666666665	0.43333333333333335	1.4831717056474616
Shallow	2019-01-20T00:00:00Z	199	0	122.33333333333333	2.283333333333333	1.866485013623978
Deep	2019-01-21T00:00:00Z	55	0	29.233333333333334	0.43333333333333335	1.4823261117445838
Shallow	2019-01-21T00:00:00Z	152	1	122.66666666666667	2.283333333333333	1.8614130434782605
Deep	2019-01-22T00:00:00Z	34	0	29.35	0.43333333333333335	1.4764338444065872
Shallow	2019-01-22T00:00:00Z	140	4	122.28333333333333	2.2333333333333334	1.8263595474989778
Deep	2019-01-23T00:00:00Z	17	0	29.65	0.43333333333333335	1.4614952220348512
Shallow	2019-01-23T00:00:00Z	161	4	120.75	2.1	1.7391304347826086
Deep	2019-01-24T00:00:00Z	12	1	30.2	0.43333333333333335	1.434878587196468
Shallow	2019-01-24T00:00:00Z	161	1	119.31666666666666	2.066666666666667	1.7320854867998325
Shallow	2019-01-25T00:00:00Z	3	0	120.1	2.1333333333333333	1.7762975298362478
Shallow	2019-01-26T00:00:00Z	15	1	120.23333333333333	2.1666666666666665	1.8020515663986694
Deep	2019-01-27T00:00:00Z	12	0	29.933333333333334	0.43333333333333335	1.447661469933185
Shallow	2019-01-27T00:00:00Z	173	2	120.08333333333333	2.15	1.7904233171408743
Deep	2019-01-28T00:00:00Z	33	1	30.466666666666665	0.4166666666666667	1.3676148796498908
Shallow	2019-01-28T00:00:00Z	92	2	121.31666666666666	2.15	1.7722214589916196
Deep	2019-01-29T00:00:00Z	25	0	30.916666666666668	0.43333333333333335	1.4016172506738545
Shallow	2019-01-29T00:00:00Z	115	2	122.95	2.1666666666666665	1.7622339704486918
Deep	2019-01-30T00:00:00Z	23	0	30.45	0.4166666666666667	1.3683634373289546
Shallow	2019-01-30T00:00:00Z	160	4	126.4	2.2	1.740506329113924
Deep	2019-02-01T00:00:00Z	13	0	30.65	0.4166666666666667	1.3594344752582925
Shallow	2019-02-01T00:00:00Z	28	0	128.3	2.25	1.7537022603273575
Shallow	2019-02-02T00:00:00Z	28	0	129.95	2.283333333333333	1.7570860587405412
Deep	2019-02-03T00:00:00Z	64	2	30.85	0.4166666666666667	1.3506212857914641
Shallow	2019-02-03T00:00:00Z	176	2	128.28333333333333	2.216666666666667	1.7279459529686891
Deep	2019-02-04T00:00:00Z	37	0	31.183333333333334	0.4166666666666667	1.3361838588989845
Shallow	2019-02-04T00:00:00Z	155	4	126.41666666666667	2.183333333333333	1.7270929466051415
Deep	2019-02-05T00:00:00Z	37	0	31.533333333333335	0.4166666666666667	1.3213530655391121
Shallow	2019-02-05T00:00:00Z	161	8	127.5	2.1666666666666665	1.6993464052287581
Deep	2019-02-06T00:00:00Z	50	1	31.35	0.4	1.2759170653907497
Shallow	2019-02-06T00:00:00Z	166	2	128.43333333333334	2.183333333333333	1.6999740461977677
Deep	2019-02-07T00:00:00Z	40	1	30.95	0.36666666666666664	1.1847065158858372
Shallow	2019-02-07T00:00:00Z	111	5	128.75	2.1333333333333333	1.6569579288025889
Shallow	2019-02-08T00:00:00Z	10	0	129.4	2.15	1.6615146831530136
Deep	2019-02-09T00:00:00Z	1	0	31.216666666666665	0.36666666666666664	1.174586225306994
Shallow	2019-02-09T00:00:00Z	156	3	127.83333333333333	2.1666666666666665	1.694915254237288
Deep	2019-02-10T00:00:00Z	15	1	31.15	0.35	1.1235955056179776
Shallow	2019-02-10T00:00:00Z	120	0	125.38333333333334	2.216666666666667	1.7679117373388276
Deep	2019-02-11T00:00:00Z	47	1	31.016666666666666	0.4	1.2896292315959164
Shallow	2019-02-11T00:00:00Z	111	1	123.5	2.1666666666666665	1.7543859649122806
Deep	2019-02-12T00:00:00Z	45	0	31.4	0.4166666666666667	1.3269639065817411
Shallow	2019-02-12T00:00:00Z	173	3	123.41666666666667	2.1666666666666665	1.7555705604321403
Deep	2019-02-13T00:00:00Z	60	1	31.283333333333335	0.4	1.2786361214704314
Shallow	2019-02-13T00:00:00Z	224	4	124.98333333333333	2.1666666666666665	1.733564475263368
Deep	2019-02-14T00:00:00Z	27	0	31.466666666666665	0.38333333333333336	1.218220338983051
Shallow	2019-02-14T00:00:00Z	177	4	125.11666666666666	2.2	1.758358865059278
Deep	2019-02-15T00:00:00Z	14	0	31.016666666666666	0.36666666666666664	1.182160128962923
Deep	2019-02-16T00:00:00Z	12	0	31.216666666666665	0.36666666666666664	1.174586225306994
Shallow	2019-02-16T00:00:00Z	40	0	124.7	2.1	1.6840417000801924
Deep	2019-02-17T00:00:00Z	46	1	30.6	0.36666666666666664	1.1982570806100217
Shallow	2019-02-17T00:00:00Z	208	1	122.85	2.1	1.7094017094017095
Deep	2019-02-18T00:00:00Z	51	0	30.216666666666665	0.35	1.1583011583011582
Shallow	2019-02-18T00:00:00Z	181	0	121.53333333333333	2.033333333333333	1.673066374108612
Deep	2019-02-19T00:00:00Z	53	0	29.283333333333335	0.35	1.195219123505976
Shallow	2019-02-19T00:00:00Z	167	2	121.98333333333333	2.033333333333333	1.6668943844787538
Deep	2019-02-20T00:00:00Z	32	0	29.083333333333332	0.35	1.2034383954154728
Shallow	2019-02-20T00:00:00Z	86	0	121.68333333333334	2	1.643610464319956
Deep	2019-02-22T00:00:00Z	1	0	28.45	0.35	1.2302284710017575
Shallow	2019-02-22T00:00:00Z	66	2	121.35	2.05	1.6893283889575605
Shallow	2019-02-23T00:00:00Z	55	1	120.33333333333333	2.066666666666667	1.7174515235457064
Deep	2019-02-24T00:00:00Z	21	0	28.733333333333334	0.35	1.2180974477958235
Shallow	2019-02-24T00:00:00Z	139	3	120.66666666666667	2.05	1.698895027624309
Deep	2019-02-25T00:00:00Z	23	0	28.916666666666668	0.35	1.2103746397694524
Shallow	2019-02-25T00:00:00Z	116	0	121.35	2.1166666666666667	1.7442658975415466
Deep	2019-02-26T00:00:00Z	23	0	29.066666666666666	0.35	1.2041284403669723
Shallow	2019-02-26T00:00:00Z	159	2	119.1	2.1166666666666667	1.7772180240694095
Deep	2019-02-27T00:00:00Z	49	0	28.85	0.35	1.21317
Shallow	2019-02-27T00:00:00Z	134	4	122.41666666666667	2.15	1.7562968005445883
Deep	2019-02-28T00:00:00Z	31	1	28.566666666666666	0.35	1.2252042007001167
Shallow	2019-02-28T00:00:00Z	119	4	125.48333333333333	2.2666666666666666	1.8063487846991633
Shallow	2019-03-01T00:00:00Z	36	0	124.93333333333334	2.25	1.8009605122732124
Deep	2019-03-03T00:00:00Z	24	0	28.733333333333334	0.35	1.2180974477958235
Shallow	2019-03-03T00:00:00Z	107	0	127.06666666666666	2.25	1.7707240293809026
Deep	2019-03-04T00:00:00Z	46	0	28.55	0.3333333333333333	1.1675423234092235
Shallow	2019-03-04T00:00:00Z	112	1	128.06666666666666	2.2666666666666666	1.7699115044247788
Deep	2019-03-05T00:00:00Z	31	0	28.366666666666667	0.3333333333333333	1.1750881316098705
Shallow	2019-03-05T00:00:00Z	211	2	129.41666666666666	2.316666666666667	1.790083708950419
Deep	2019-03-06T00:00:00Z	52	0	28.9	0.3333333333333333	1.1534025374855825
Shallow	2019-03-06T00:00:00Z	132	4	129.13333333333333	2.316666666666667	1.7940113577697474
Deep	2019-03-07T00:00:00Z	28	1	29.316666666666666	0.3333333333333333	1.137009664582149
Shallow	2019-03-07T00:00:00Z	189	4	133.73333333333332	2.5166666666666666	1.8818544366899301
Shallow	2019-03-08T00:00:00Z	66	2	131.45	2.4833333333333334	1.889184734373019
Deep	2019-03-09T00:00:00Z	1	0	29.85	0.35	1.1725293132328307
Shallow	2019-03-09T00:00:00Z	76	3	131.96666666666667	2.566666666666667	1.9449355897954028
Deep	2019-03-10T00:00:00Z	14	0	29.65	0.35	1.1804384485666104
Shallow	2019-03-10T00:00:00Z	99	0	132.55	2.55	1.923802338740098
Deep	2019-03-11T00:00:00Z	30	1	28.683333333333334	0.31666666666666665	1.1040092969203952
Shallow	2019-03-11T00:00:00Z	123	2	133.28333333333333	2.6333333333333333	1.9757409028385644
Deep	2019-03-12T00:00:00Z	29	0	28.816666666666666	0.3333333333333333	1.156737998843262
Shallow	2019-03-12T00:00:00Z	163	3	131.96666666666667	2.55	1.9323061379136146
Deep	2019-03-13T00:00:00Z	37	0	28.916666666666668	0.35	1.2103746397694524
Shallow	2019-03-13T00:00:00Z	173	2	131.98333333333332	2.5833333333333335	1.9573178431620157
Deep	2019-03-14T00:00:00Z	26	0	28.783333333333335	0.35	1.2159814707585406
Shallow	2019-03-14T00:00:00Z	154	4	132.58333333333334	2.5833333333333335	1.9484600879949718
Deep	2019-03-15T00:00:00Z	23	0	28.633333333333333	0.36666666666666664	1.2805587892898718
Shallow	2019-03-15T00:00:00Z	50	4	134.01666666666668	2.6166666666666667	1.952493470961323
Deep	2019-03-16T00:00:00Z	18	0	28.866666666666667	0.36666666666666664	1.2702078521939952
Shallow	2019-03-16T00:00:00Z	10	0	135.53333333333333	2.6333333333333333	1.942941465814068
Deep	2019-03-17T00:00:00Z	2	0	29.033333333333335	0.35	1.2055109070034442
Shallow	2019-03-17T00:00:00Z	25	0	134.66666666666666	2.6166666666666667	1.943069306930693
Deep	2019-03-18T00:00:00Z	49	3	28.316666666666666	0.3333333333333333	1.1771630370806356
Shallow	2019-03-18T00:00:00Z	279	1	132.25	2.566666666666667	1.940768746061752
Deep	2019-03-19T00:00:00Z	55	2	27.583333333333332	0.3333333333333333	1.2084592145015105
Shallow	2019-03-19T00:00:00Z	194	5	130.63333333333333	2.533333333333333	1.939270221995407
Deep	2019-03-20T00:00:00Z	41	0	27.25	0.38333333333333336	1.4067278287461773
Shallow	2019-03-20T00:00:00Z	190	3	130.73333333333332	2.6166666666666667	2.001529831718511
Deep	2019-03-21T00:00:00Z	32	1	27.416666666666668	0.4166666666666667	1.5197568389057752
Shallow	2019-03-21T00:00:00Z	135	4	131.16666666666666	2.716666666666667	2.0711562897077513
Deep	2019-03-22T00:00:00Z	1	0	27.816666666666666	0.45	1.6177351707609349
Shallow	2019-03-22T00:00:00Z	42	0	131.03333333333333	2.783333333333333	2.1241414398371914
Deep	2019-03-23T00:00:00Z	13	0	28.283333333333335	0.45	1.5910430170889804
Shallow	2019-03-23T00:00:00Z	59	0	130.71666666666667	2.8666666666666667	2.193038378171618
Deep	2019-03-24T00:00:00Z	13	0	27.766666666666666	0.43333333333333335	1.5606242496998801
Shallow	2019-03-24T00:00:00Z	39	0	129.45	2.8666666666666667	2.2144972318784606
Deep	2019-03-25T00:00:00Z	35	0	27.716666666666665	0.48333333333333334	1.7438364401683706
Shallow	2019-03-25T00:00:00Z	179	3	129.83333333333334	2.8333333333333335	2.1822849807445444
Deep	2019-03-26T00:00:00Z	20	0	27.6	0.48333333333333334	1.7512077294685988
Shallow	2019-03-26T00:00:00Z	91	2	132	2.85	2.159090909090909
Deep	2019-03-27T00:00:00Z	16	0	27.2	0.48333333333333334	1.7769607843137254
Shallow	2019-03-27T00:00:00Z	160	3	132.48333333333332	2.85	2.1512139891810294
Deep	2019-03-28T00:00:00Z	11	0	27.6	0.5333333333333333	1.932367149758454
Shallow	2019-03-28T00:00:00Z	202	8	132.2	2.8666666666666667	2.168431669188099
Shallow	2019-03-29T00:00:00Z	26	1	130	2.8333333333333335	2.1794871794871797
Deep	2019-03-30T00:00:00Z	25	0	27.266666666666666	0.5333333333333333	1.9559902200488997
Shallow	2019-03-30T00:00:00Z	202	2	129.4	2.783333333333333	2.1509531169500256
Deep	2019-03-31T00:00:00Z	12	0	27.616666666666667	0.5333333333333333	1.931200965600483
Shallow	2019-03-31T00:00:00Z	199	8	127.58333333333333	2.716666666666667	2.1293272370999348
Deep	2019-04-01T00:00:00Z	57	2	27.95	0.55	1.9677996422182469
Shallow	2019-04-01T00:00:00Z	140	1	127.05	2.716666666666667	2.1382657746294114
Deep	2019-04-02T00:00:00Z	42	0	27.916666666666668	0.55	1.9701492537313434
Shallow	2019-04-02T00:00:00Z	220	2	127.71666666666667	2.783333333333333	2.179303144982383
Deep	2019-04-03T00:00:00Z	17	0	28.333333333333332	0.5833333333333334	2.058823529411765
Shallow	2019-04-03T00:00:00Z	175	3	128.1	2.8	2.185792349726776
Deep	2019-04-04T00:00:00Z	27	0	29.45	0.6166666666666667	2.0939445387662703
Shallow	2019-04-04T00:00:00Z	241	7	128.53333333333333	2.8666666666666667	2.2302904564315353
Shallow	2019-04-06T00:00:00Z	11	0	128.95	2.8833333333333333	2.2360087889362803
Deep	2019-04-07T00:00:00Z	1	0	28.766666666666666	0.6166666666666667	2.143684820393975
Shallow	2019-04-07T00:00:00Z	304	12	128.06666666666666	2.8666666666666667	2.2384174908901615
Deep	2019-04-08T00:00:00Z	1	0	29.05	0.6166666666666667	2.1227768215720024
Shallow	2019-04-08T00:00:00Z	39	0	127.25	2.8333333333333335	2.2265880812049774
Deep	2019-04-09T00:00:00Z	65	1	29.15	0.6166666666666667	2.115494568324757
Shallow	2019-04-09T00:00:00Z	186	9	126.18333333333334	2.783333333333333	2.205785233126403
Deep	2019-04-10T00:00:00Z	50	0	28.883333333333333	0.6	2.0773225620311595
Shallow	2019-04-10T00:00:00Z	196	7	126.23333333333333	2.816666666666667	2.2313176656984424
Deep	2019-04-11T00:00:00Z	55	1	29	0.6	2.0689655172413794
Shallow	2019-04-11T00:00:00Z	210	7	126.4	2.8333333333333335	2.2415611814345993
Deep	2019-04-13T00:00:00Z	1	0	28.866666666666667	0.65	2.2517321016166285
Shallow	2019-04-13T00:00:00Z	32	0	124.76666666666667	2.85	2.2842639593908634
Deep	2019-04-14T00:00:00Z	6	0	28.966666666666665	0.65	2.243958573072497
Shallow	2019-04-14T00:00:00Z	11	2	122.46666666666667	2.816666666666667	2.2999455634186172
Deep	2019-04-15T00:00:00Z	45	1	28.716666666666665	0.65	2.2634939059779455
Shallow	2019-04-15T00:00:00Z	192	3	121.31666666666666	2.9166666666666665	2.4041763978568484
Deep	2019-04-16T00:00:00Z	43	1	29.4	0.65	2.2108843537414966
Shallow	2019-04-16T00:00:00Z	206	2	121.41666666666667	2.85	2.347288949897049
Deep	2019-04-17T00:00:00Z	42	1	30.133333333333333	0.6666666666666666	2.2123893805309733
Shallow	2019-04-17T00:00:00Z	202	2	122.85	2.8833333333333333	2.3470356803690136
Deep	2019-04-18T00:00:00Z	31	2	30.433333333333334	0.6666666666666666	2.190580503833516
Shallow	2019-04-18T00:00:00Z	121	2	124.78333333333333	2.8833333333333333	2.310671831174035
Deep	2019-04-19T00:00:00Z	15	0	30.9	0.6833333333333333	2.2114347357065802
Deep	2019-04-20T00:00:00Z	25	0	31.433333333333334	0.6833333333333333	2.1739130434782608
Shallow	2019-04-20T00:00:00Z	79	1	122.88333333333334	2.933333333333333	2.38709
Deep	2019-04-21T00:00:00Z	4	0	30.883333333333333	0.6333333333333333	2.0507285483000537
Shallow	2019-04-21T00:00:00Z	80	2	121.9	2.8666666666666667	2.351654361498496
Deep	2019-04-22T00:00:00Z	1	0	29.983333333333334	0.6	2.001111728738188
Shallow	2019-04-22T00:00:00Z	46	5	120.98333333333333	2.8666666666666667	2.3694723791155803
Deep	2019-04-23T00:00:00Z	40	4	29.833333333333332	0.6166666666666667	2.0670391061452515
Shallow	2019-04-23T00:00:00Z	234	7	120.08333333333333	2.85	2.3733518390006942
Deep	2019-04-24T00:00:00Z	37	2	29.616666666666667	0.6	2.0258863252673045
Shallow	2019-04-24T00:00:00Z	173	4	119.7	2.85	2.380952380952381
Deep	2019-04-25T00:00:00Z	38	2	30.233333333333334	0.6	1.984564498346196
Shallow	2019-04-25T00:00:00Z	148	7	119.65	2.85	2.381947346427079
Shallow	2019-04-26T00:00:00Z	10	0	123.85	2.8666666666666667	2.3146279101063114
Deep	2019-04-27T00:00:00Z	40	0	30.3	0.6	1.9801980198019802
Shallow	2019-04-27T00:00:00Z	89	0	122.56666666666666	2.8666666666666667	2.338863203698667
Deep	2019-04-28T00:00:00Z	15	0	30.466666666666665	0.6	1.9693654266958425
Shallow	2019-04-28T00:00:00Z	185	2	123.76666666666667	2.85	2.302720172367358
Deep	2019-04-29T00:00:00Z	48	3	30.116666666666667	0.6	1.992252351964582
Shallow	2019-04-29T00:00:00Z	168	3	124.2	2.8666666666666667	2.3081052066559313
Deep	2019-04-30T00:00:00Z	46	0	29.8	0.6	2.013422818791946
Shallow	2019-04-30T00:00:00Z	99	1	122.75	2.8333333333333335	2.308214528173795
Deep	2019-05-01T00:00:00Z	8	0	30.2	0.6	1.9867549668874174
Shallow	2019-05-01T00:00:00Z	27	0	122.48333333333333	2.816666666666667	2.2996326030752483
Deep	2019-05-02T00:00:00Z	25	3	30.233333333333334	0.6	1.984564498346196
Shallow	2019-05-02T00:00:00Z	98	1	119.26666666666667	2.783333333333333	2.333705980994969
Deep	2019-05-03T00:00:00Z	1	0	29.833333333333332	0.6	2.011173184357542
Shallow	2019-05-03T00:00:00Z	10	0	116.46666666666667	2.65	2.275329135661133
Shallow	2019-05-04T00:00:00Z	4	0	117.18333333333334	2.7	2.3040819229128147
Deep	2019-05-05T00:00:00Z	44	0	29.85	0.6166666666666667	2.0658849804578447
Shallow	2019-05-05T00:00:00Z	147	4	114.91666666666667	2.6666666666666665	2.320522117476432
Deep	2019-05-06T00:00:00Z	43	1	29.35	0.5833333333333334	1.9875070982396368
Shallow	2019-05-06T00:00:00Z	135	2	112.91666666666667	2.6166666666666667	2.317343173431734
Deep	2019-05-07T00:00:00Z	47	0	29.466666666666665	0.5833333333333334	1.979638009049774
Shallow	2019-05-07T00:00:00Z	237	6	109.21666666666667	2.5	2.2890279261406987
Deep	2019-05-08T00:00:00Z	56	3	29.95	0.5833333333333334	1.9476905954368393
Shallow	2019-05-08T00:00:00Z	157	5	111.93333333333334	2.6166666666666667	2.337701012507445
Deep	2019-05-09T00:00:00Z	91	2	30.133333333333333	0.6	1.991150442477876
Shallow	2019-05-09T00:00:00Z	136	3	110.25	2.466666666666667	2.237339380196523
Deep	2019-05-10T00:00:00Z	5	0	30.233333333333334	0.6	1.984564498346196
Shallow	2019-05-10T00:00:00Z	17	0	112.45	2.5	2.223210315695865
Shallow	2019-05-11T00:00:00Z	12	0	112.21666666666667	2.433333333333333	2.1684241794148225
Deep	2019-05-12T00:00:00Z	48	0	30.383333333333333	0.6	1.9747668678003292
Shallow	2019-05-12T00:00:00Z	102	2	112.75	2.3833333333333333	2.113821138211382
Deep	2019-05-13T00:00:00Z	58	0	29.516666666666666	0.5833333333333334	1.9762845849802373
Shallow	2019-05-13T00:00:00Z	133	3	109.65	2.2666666666666666	2.0671834625322996
Deep	2019-05-14T00:00:00Z	12	0	29.233333333333334	0.5833333333333334	1.9954389965792474
Shallow	2019-05-14T00:00:00Z	65	4	110.51666666666667	2.283333333333333	2.0660533856130296
Deep	2019-05-15T00:00:00Z	8	0	28.75	0.5666666666666667	1.971014492753623
Shallow	2019-05-15T00:00:00Z	35	0	113.4	2.3333333333333335	2.05761
Deep	2019-05-16T00:00:00Z	6	3	29.95	0.6	2.003338898163606
Shallow	2019-05-16T00:00:00Z	85	10	112.81666666666666	2.316666666666667	2.053479095878269
Deep	2019-05-17T00:00:00Z	36	1	30.8	0.6166666666666667	2.0021645021645025
Shallow	2019-05-17T00:00:00Z	56	0	111.43333333333334	2.283333333333333	2.049057732575531
Deep	2019-05-18T00:00:00Z	14	0	30.133333333333333	0.6	1.991150442477876
Shallow	2019-05-18T00:00:00Z	96	2	112.96666666666667	2.316666666666667	2.050752434346415
Deep	2019-05-19T00:00:00Z	78	0	29.75	0.5833333333333334	1.9607843137254901
Shallow	2019-05-19T00:00:00Z	141	0	114.23333333333333	2.3333333333333335	2.0426028596440036
Deep	2019-05-20T00:00:00Z	70	1	30.266666666666666	0.5833333333333334	1.9273127753303965
Shallow	2019-05-20T00:00:00Z	165	4	114	2.3333333333333335	2.0467836257309946
Deep	2019-05-21T00:00:00Z	41	0	30.566666666666666	0.5666666666666667	1.8538713195201746
Shallow	2019-05-21T00:00:00Z	135	1	113.7	2.3666666666666667	2.081501026092055
Deep	2019-05-22T00:00:00Z	46	1	31	0.5666666666666667	1.827956989247312
Shallow	2019-05-22T00:00:00Z	135	3	116.21666666666667	2.3	1.97906
Deep	2019-05-23T00:00:00Z	34	0	31.533333333333335	0.5666666666666667	1.7970401691331923
Shallow	2019-05-23T00:00:00Z	81	3	115.6	2.216666666666667	1.917531718569781
Deep	2019-05-24T00:00:00Z	16	0	31.483333333333334	0.5666666666666667	1.7998941238750659
Shallow	2019-05-24T00:00:00Z	19	0	117.58333333333333	2.2	1.871013465627215
Deep	2019-05-25T00:00:00Z	1	0	31.8	0.5666666666666667	1.781970649895178
Shallow	2019-05-25T00:00:00Z	56	0	118.8	2.1666666666666665	1.8237934904601572
Deep	2019-05-26T00:00:00Z	32	1	31.333333333333332	0.5	1.595744680851064
Shallow	2019-05-26T00:00:00Z	291	1	120.78333333333333	2.183333333333333	1.807644542569339
Deep	2019-05-27T00:00:00Z	19	0	31.516666666666666	0.48333333333333334	1.5335801163405607
Shallow	2019-05-27T00:00:00Z	102	3	121.68333333333334	2.2666666666666666	1.8627585262292836
Deep	2019-05-28T00:00:00Z	38	0	31.65	0.4666666666666667	1.4744602422327542
Shallow	2019-05-28T00:00:00Z	163	1	119.98333333333333	2.2333333333333334	1.8613696346714823
Deep	2019-05-29T00:00:00Z	17	0	31.45	0.48333333333333334	1.5368309485956546
Shallow	2019-05-29T00:00:00Z	186	4	119.6	2.2	1.839464882943144
Deep	2019-05-30T00:00:00Z	23	0	31.65	0.48333333333333334	1.5271195365982098
Shallow	2019-05-30T00:00:00Z	115	6	119.63333333333334	2.183333333333333	1.8250208971858455
Shallow	2019-05-31T00:00:00Z	10	0	120.41666666666667	2.216666666666667	1.8408304498269898
Deep	2019-06-01T00:00:00Z	14	0	30.866666666666667	0.43333333333333335	1.4038876889848813
Shallow	2019-06-01T00:00:00Z	9	0	120.73333333333333	2.2333333333333334	1.849806736609608
Deep	2019-06-02T00:00:00Z	1	0	31.15	0.4666666666666667	1.4981273408239701
Shallow	2019-06-02T00:00:00Z	31	0	123.01666666666667	2.316666666666667	1.883213656686086
Deep	2019-06-03T00:00:00Z	40	0	31.716666666666665	0.4666666666666667	1.4713610089332634
Shallow	2019-06-03T00:00:00Z	183	4	123.38333333333334	2.316666666666667	1.8776171822234229
Deep	2019-06-04T00:00:00Z	13	0	32.28333333333333	0.4166666666666667	1.2906556530717606
Shallow	2019-06-04T00:00:00Z	84	0	123.98333333333333	2.3	1.8550880494690145
Shallow	2019-06-07T00:00:00Z	55	0	124.11666666666666	2.283333333333333	1.839666979991943
Deep	2019-06-08T00:00:00Z	1	0	33.71666666666667	0.4166666666666667	1.2357884330202669
Shallow	2019-06-08T00:00:00Z	19	0	123.43333333333334	2.216666666666667	1.7958412098298677
Deep	2019-06-09T00:00:00Z	13	1	34.81666666666667	0.43333333333333335	1.2446146481570128
Shallow	2019-06-09T00:00:00Z	174	7	123.33333333333333	2.1666666666666665	1.7567567567567568
Deep	2019-06-10T00:00:00Z	27	0	34.63333333333333	0.4166666666666667	1.2030798845043311
Shallow	2019-06-10T00:00:00Z	203	3	122.95	2.15	1.7486783245221633
Deep	2019-06-11T00:00:00Z	49	0	34.916666666666664	0.4166666666666667	1.1933174224343677
Shallow	2019-06-11T00:00:00Z	171	2	123.63333333333334	2.183333333333333	1.7659746562415743
Deep	2019-06-12T00:00:00Z	46	0	34.86666666666667	0.36666666666666664	1.051625239005736
Shallow	2019-06-12T00:00:00Z	172	5	126.36666666666666	2.25	1.7805328409390662
Deep	2019-06-13T00:00:00Z	38	1	34.65	0.3333333333333333	0.9620009620009621
Shallow	2019-06-13T00:00:00Z	228	4	128.11666666666667	2.216666666666667	1.7301938337452842
Deep	2019-06-14T00:00:00Z	7	0	34.983333333333334	0.3333333333333333	0.9528346831824677
Shallow	2019-06-14T00:00:00Z	24	0	127.51666666666667	2.1666666666666665	1.6991242974774539
Deep	2019-06-15T00:00:00Z	10	0	34.2	0.3333333333333333	0.9746588693957114
Shallow	2019-06-15T00:00:00Z	84	1	128.76666666666668	2.1	1.6308568470100957
Deep	2019-06-16T00:00:00Z	13	0	33.56666666666667	0.3333333333333333	0.9930486593843096
Shallow	2019-06-16T00:00:00Z	184	5	130.86666666666667	2.15	1.6428935303107486
Deep	2019-06-17T00:00:00Z	33	0	33.96666666666667	0.3333333333333333	0.9813542688910696
Shallow	2019-06-17T00:00:00Z	157	2	129.55	1.9833333333333334	1.5309404348385436
Deep	2019-06-18T00:00:00Z	26	0	34.21666666666667	0.3333333333333333	0.9741841207988309
Shallow	2019-06-18T00:00:00Z	123	0	129.33333333333334	2	1.5463917525773194
Deep	2019-06-19T00:00:00Z	73	2	34.31666666666667	0.2833333333333333	0.8256435162700339
Shallow	2019-06-19T00:00:00Z	294	4	129.93333333333334	2	1.539250897896357
Deep	2019-06-20T00:00:00Z	57	1	34.63333333333333	0.26666666666666666	0.769971
Shallow	2019-06-20T00:00:00Z	197	3	130.2	2.05	1.574500768049155
Deep	2019-06-21T00:00:00Z	5	0	34.766666666666666	0.26666666666666666	0.7670182166826462
Shallow	2019-06-21T00:00:00Z	65	1	130.83333333333334	2.05	1.5668789808917196
Deep	2019-06-22T00:00:00Z	20	0	33.9	0.2833333333333333	0.8357915437561455
Shallow	2019-06-22T00:00:00Z	62	4	131.9	2.05	1.5542077331311597
Deep	2019-06-23T00:00:00Z	73	1	33.06666666666667	0.26666666666666666	0.8064516129032258
Shallow	2019-06-23T00:00:00Z	197	1	132.6	2.033333333333333	1.5334338863750627
Deep	2019-06-24T00:00:00Z	49	1	32.53333333333333	0.26666666666666666	0.819672
Shallow	2019-06-24T00:00:00Z	197	2	131.71666666666667	2	1.5184107301024927
Deep	2019-06-25T00:00:00Z	41	0	32.733333333333334	0.25	0.7637474541751528
Shallow	2019-06-25T00:00:00Z	292	3	133.78333333333333	2.033333333333333	1.5198704372741996
Deep	2019-06-26T00:00:00Z	57	0	32.63333333333333	0.25	0.7660878447395302
Shallow	2019-06-26T00:00:00Z	221	5	134.83333333333334	2.05	1.5203955500618045
Deep	2019-06-27T00:00:00Z	1	0	33	0.25	0.7575757575757576
Shallow	2019-06-27T00:00:00Z	129	1	132	2.066666666666667	1.5656565656565657
Shallow	2019-06-28T00:00:00Z	143	5	131.26666666666668	2.05	1.561706449974606
Deep	2019-06-29T00:00:00Z	20	0	33.483333333333334	0.26666666666666666	0.7964161274265804
Shallow	2019-06-29T00:00:00Z	83	0	131.28333333333333	2.066666666666667	1.5742033769201476
Deep	2019-06-30T00:00:00Z	12	0	33.46666666666667	0.26666666666666666	0.796813
Shallow	2019-06-30T00:00:00Z	145	1	129.46666666666667	2.0166666666666666	1.5576725025746652
Deep	2019-07-01T00:00:00Z	48	1	33.56666666666667	0.26666666666666666	0.7944389275074478
Shallow	2019-07-01T00:00:00Z	101	0	129.86666666666667	2.033333333333333	1.5657084188911703
Deep	2019-07-02T00:00:00Z	46	1	33.5	0.26666666666666666	0.7960199004975124
Shallow	2019-07-02T00:00:00Z	74	2	134.41666666666666	2.15	1.5995040297582146
Deep	2019-07-03T00:00:00Z	28	1	33.53333333333333	0.26666666666666666	0.7952286282306164
Shallow	2019-07-03T00:00:00Z	117	2	137.73333333333332	2.2333333333333334	1.6214908034849953
Deep	2019-07-04T00:00:00Z	27	0	33.266666666666666	0.26666666666666666	0.8016032064128256
Shallow	2019-07-04T00:00:00Z	147	5	139.96666666666667	2.25	1.6075256013336507
Deep	2019-07-06T00:00:00Z	1	0	33.7	0.2833333333333333	0.8407517309594459
Shallow	2019-07-06T00:00:00Z	26	0	138.51666666666668	2.216666666666667	1.6002887739140899
Deep	2019-07-07T00:00:00Z	63	2	33.96666666666667	0.31666666666666665	0.9322865554465161
Shallow	2019-07-07T00:00:00Z	183	3	137.58333333333334	2.2333333333333334	1.623258631132647
Deep	2019-07-08T00:00:00Z	42	0	34.31666666666667	0.3333333333333333	0.9713453132588633
Shallow	2019-07-08T00:00:00Z	143	1	136.86666666666667	2.2333333333333334	1.6317584023380418
Deep	2019-07-09T00:00:00Z	59	0	34.75	0.3333333333333333	0.9592326139088728
Shallow	2019-07-09T00:00:00Z	196	2	136.75	2.2333333333333334	1.6331505179768435
Deep	2019-07-10T00:00:00Z	87	0	35.46666666666667	0.35	0.9868421052631579
Shallow	2019-07-10T00:00:00Z	151	2	133.86666666666667	2.1166666666666667	1.581175298804781
Deep	2019-07-11T00:00:00Z	110	1	35.46666666666667	0.3333333333333333	0.9398496240601504
Shallow	2019-07-11T00:00:00Z	113	2	130.85	2.066666666666667	1.5794166348235896
Shallow	2019-07-13T00:00:00Z	58	2	129.7	2.05	1.5805705474171163
Deep	2019-07-14T00:00:00Z	32	0	35.36666666666667	0.3333333333333333	0.9425070688030159
Shallow	2019-07-14T00:00:00Z	176	4	129.63333333333333	2	1.5428130624839291
Deep	2019-07-15T00:00:00Z	64	0	34.81666666666667	0.3333333333333333	0.9573958831977021
Shallow	2019-07-15T00:00:00Z	207	0	128.46666666666667	1.9666666666666666	1.5308770108977683
Deep	2019-07-16T00:00:00Z	53	0	34.583333333333336	0.3333333333333333	0.9638554216867469
Shallow	2019-07-16T00:00:00Z	97	0	129.95	2.0166666666666666	1.5518789277927407
Deep	2019-07-17T00:00:00Z	78	0	35.1	0.3333333333333333	0.949668
Shallow	2019-07-17T00:00:00Z	140	0	132.15	2.0166666666666666	1.5260436372808674
Deep	2019-07-18T00:00:00Z	25	0	35.93333333333333	0.3333333333333333	0.927644
Shallow	2019-07-18T00:00:00Z	161	3	131.55	1.9666666666666666	1.4949955656911185
Shallow	2019-07-19T00:00:00Z	6	0	129.8	1.9333333333333333	1.4894709809964046
Deep	2019-07-20T00:00:00Z	1	0	36.916666666666664	0.35	0.9480812641083521
Shallow	2019-07-20T00:00:00Z	43	1	131.23333333333332	2	1.5240030480060962
Deep	2019-07-21T00:00:00Z	20	0	37.36666666666667	0.35	0.9366636931311327
Shallow	2019-07-21T00:00:00Z	132	2	129.35	1.9833333333333334	1.5333075634583173
Deep	2019-07-22T00:00:00Z	36	0	37.46666666666667	0.35	0.9341637010676156
Shallow	2019-07-22T00:00:00Z	157	3	128.88333333333333	1.9666666666666666	1.5259278417173154
Deep	2019-07-23T00:00:00Z	23	0	37.45	0.35	0.9345794392523363
Shallow	2019-07-23T00:00:00Z	203	4	130.46666666666667	2	1.532958610117527
Deep	2019-07-24T00:00:00Z	12	0	36.833333333333336	0.31666666666666665	0.8597285067873303
Shallow	2019-07-24T00:00:00Z	199	1	132.88333333333333	1.9333333333333333	1.4549103223378905
Deep	2019-07-25T00:00:00Z	55	0	37.43333333333333	0.3	0.8014247551202138
Shallow	2019-07-25T00:00:00Z	177	2	131.3	1.9166666666666667	1.4597613607514597
Shallow	2019-07-27T00:00:00Z	28	1	128.2	1.8833333333333333	1.4690587623504943
Deep	2019-07-28T00:00:00Z	22	0	38.43333333333333	0.3	0.7805724197745013
Shallow	2019-07-28T00:00:00Z	143	2	123.98333333333333	1.8333333333333333	1.4786933727651566
Deep	2019-07-29T00:00:00Z	26	1	38.86666666666667	0.31666666666666665	0.8147512864493996
Shallow	2019-07-29T00:00:00Z	119	1	123.38333333333334	1.75	1.4183439146292043
Deep	2019-07-30T00:00:00Z	20	0	38.9	0.3	0.7712082262210797
Shallow	2019-07-30T00:00:00Z	121	2	126.11666666666666	1.7833333333333334	1.4140346240253736
Deep	2019-07-31T00:00:00Z	9	0	38.81666666666667	0.3	0.772864
Shallow	2019-07-31T00:00:00Z	58	2	127.3	1.7833333333333334	1.4008902854150302
Deep	2019-08-01T00:00:00Z	58	0	38.416666666666664	0.3	0.7809110629067245
Shallow	2019-08-01T00:00:00Z	164	2	129.55	1.8333333333333333	1.4151550238003343
Deep	2019-08-03T00:00:00Z	28	0	38.31666666666667	0.31666666666666665	0.8264462809917353
Shallow	2019-08-03T00:00:00Z	77	1	131.18333333333334	1.8833333333333333	1.4356498538940414
Deep	2019-08-04T00:00:00Z	38	0	38.38333333333333	0.31666666666666665	0.8250108554059922
Shallow	2019-08-04T00:00:00Z	139	7	129.58333333333334	1.8833333333333333	1.4533762057877813
Deep	2019-08-05T00:00:00Z	30	1	39.2	0.35	0.8928571428571428
Shallow	2019-08-05T00:00:00Z	283	7	128.55	1.85	1.4391287436795022
Deep	2019-08-06T00:00:00Z	31	1	40.016666666666666	0.35	0.8746355685131195
Shallow	2019-08-06T00:00:00Z	208	5	129.55	1.8666666666666667	1.4408851151421587
Deep	2019-08-07T00:00:00Z	25	0	40.3	0.3333333333333333	0.8271298593879239
Shallow	2019-08-07T00:00:00Z	165	1	129.55	1.8	1.3894249324585102
Deep	2019-08-08T00:00:00Z	34	0	39.833333333333336	0.31666666666666665	0.7949790794979079
Shallow	2019-08-08T00:00:00Z	96	2	129.31666666666666	1.8	1.3919319499935559
Deep	2019-08-10T00:00:00Z	19	0	40.31666666666667	0.35	0.8681273253410499
Shallow	2019-08-10T00:00:00Z	28	1	129.68333333333334	1.75	1.349440945893844
Deep	2019-08-11T00:00:00Z	7	0	39.88333333333333	0.35	0.8775595486836606
Shallow	2019-08-11T00:00:00Z	12	0	130.1	1.7666666666666666	1.357929797591596
Shallow	2019-08-14T00:00:00Z	12	0	127.01666666666667	1.7333333333333334	1.3646503083584833
Deep	2019-08-15T00:00:00Z	40	1	40.05	0.35	0.8739076154806492
Shallow	2019-08-15T00:00:00Z	1	0	125.01666666666667	1.7	1.359818690841221
Shallow	2019-08-16T00:00:00Z	22	0	127.41666666666667	1.6833333333333333	1.3211249182472204
Shallow	2019-08-17T00:00:00Z	102	1	129.86666666666667	1.75	1.347535934291581
Deep	2019-08-18T00:00:00Z	17	2	39.6	0.31666666666666665	0.7996632996632996
Shallow	2019-08-18T00:00:00Z	168	2	130.95	1.7333333333333334	1.32366
Deep	2019-08-19T00:00:00Z	61	1	39.78333333333333	0.3333333333333333	0.8378718056137411
Shallow	2019-08-19T00:00:00Z	158	2	130.23333333333332	1.75	1.3437420015357053
Deep	2019-08-20T00:00:00Z	39	0	39.583333333333336	0.3333333333333333	0.8421052631578947
Shallow	2019-08-20T00:00:00Z	113	3	135.2	1.8166666666666667	1.3436883629191323
Deep	2019-08-21T00:00:00Z	44	1	38.6	0.35	0.9067357512953367
Shallow	2019-08-21T00:00:00Z	216	1	133.85	1.8333333333333333	1.3696924417880711
Deep	2019-08-22T00:00:00Z	13	0	37.016666666666666	0.3333333333333333	0.9004952723998199
Shallow	2019-08-22T00:00:00Z	148	2	133.81666666666666	1.8	1.345123925769087
Deep	2019-08-23T00:00:00Z	21	0	36.53333333333333	0.3333333333333333	0.9124087591240875
Shallow	2019-08-23T00:00:00Z	52	0	142.3	1.9833333333333334	1.3937690325603187
Deep	2019-08-24T00:00:00Z	16	0	35.61666666666667	0.3333333333333333	0.935891
Shallow	2019-08-24T00:00:00Z	209	4	146	2.1	1.4383561643835616
Deep	2019-08-25T00:00:00Z	32	0	34.75	0.3333333333333333	0.9592326139088728
Shallow	2019-08-25T00:00:00Z	181	3	148.08333333333334	2.1166666666666667	1.4293753517163759
Deep	2019-08-26T00:00:00Z	69	1	33.96666666666667	0.3333333333333333	0.9813542688910696
Shallow	2019-08-26T00:00:00Z	169	2	149.51666666666668	2.0833333333333335	1.3933786645858879
Deep	2019-08-27T00:00:00Z	57	0	NA	NA	NA
Shallow	2019-08-27T00:00:00Z	160	3	149.36666666666667	2.1	1.4059361749609462
Deep	2019-08-28T00:00:00Z	69	1	NA	NA	NA
Shallow	2019-08-28T00:00:00Z	207	0	149.1	2.1333333333333333	1.4308070646098816
Deep	2019-08-29T00:00:00Z	40	0	NA	NA	NA
Shallow	2019-08-29T00:00:00Z	102	0	146.7	2.15	1.465576005453306
Shallow	2019-08-30T00:00:00Z	11	0	150.5	2.1666666666666665	1.439645625692137
Deep	2019-08-31T00:00:00Z	39	0	NA	NA	NA
Shallow	2019-08-31T00:00:00Z	39	0	157.35	2.25	1.4299332697807436
Deep	2019-09-01T00:00:00Z	25	0	NA	NA	NA
Shallow	2019-09-01T00:00:00Z	185	0	155.48333333333332	2.2333333333333334	1.4363811769750243
Deep	2019-09-02T00:00:00Z	36	0	NA	NA	NA
Shallow	2019-09-02T00:00:00Z	293	3	153.78333333333333	2.2	1.4305841551967056
Deep	2019-09-03T00:00:00Z	93	0	NA	NA	NA
Shallow	2019-09-03T00:00:00Z	214	5	153.06666666666666	2.1666666666666665	1.4155052264808363
Deep	2019-09-04T00:00:00Z	65	0	NA	NA	NA
Shallow	2019-09-04T00:00:00Z	218	3	150.5	2.1333333333333333	1.4174972314507197
Deep	2019-09-05T00:00:00Z	46	1	NA	NA	NA
Shallow	2019-09-05T00:00:00Z	243	4	NA	NA	NA
Shallow	2019-09-06T00:00:00Z	5	0	NA	NA	NA
Shallow	2019-09-07T00:00:00Z	12	0	NA	NA	NA
Deep	2019-09-08T00:00:00Z	75	0	NA	NA	NA
Shallow	2019-09-08T00:00:00Z	177	3	NA	NA	NA
Deep	2019-09-09T00:00:00Z	44	1	NA	NA	NA
Shallow	2019-09-09T00:00:00Z	147	1	NA	NA	NA
Shallow	2019-09-10T00:00:00Z	12	0	NA	NA	NA
Deep	2019-09-11T00:00:00Z	17	0	NA	NA	NA
Shallow	2019-09-11T00:00:00Z	205	0	NA	NA	NA
Deep	2019-09-12T00:00:00Z	51	1	NA	NA	NA
Shallow	2019-09-12T00:00:00Z	168	2	NA	NA	NA
Deep	2019-09-13T00:00:00Z	5	0	NA	NA	NA
Shallow	2019-09-13T00:00:00Z	11	0	NA	NA	NA
Shallow	2019-09-14T00:00:00Z	31	0	NA	NA	NA
Deep	2019-09-15T00:00:00Z	69	2	NA	NA	NA
Shallow	2019-09-15T00:00:00Z	257	1	NA	NA	NA
Deep	2019-09-16T00:00:00Z	61	0	NA	NA	NA
Shallow	2019-09-16T00:00:00Z	205	6	NA	NA	NA
Deep	2019-09-17T00:00:00Z	65	0	NA	NA	NA
Shallow	2019-09-17T00:00:00Z	241	3	NA	NA	NA
Deep	2019-09-18T00:00:00Z	18	0	NA	NA	NA
Shallow	2019-09-18T00:00:00Z	164	1	NA	NA	NA
Deep	2019-09-19T00:00:00Z	57	3	NA	NA	NA
Shallow	2019-09-19T00:00:00Z	395	4	NA	NA	NA
Deep	2019-09-20T00:00:00Z	1	0	NA	NA	NA
Shallow	2019-09-20T00:00:00Z	59	1	NA	NA	NA
Deep	2019-09-21T00:00:00Z	11	0	NA	NA	NA
Shallow	2019-09-21T00:00:00Z	159	1	NA	NA	NA
Deep	2019-09-22T00:00:00Z	36	0	NA	NA	NA
Shallow	2019-09-22T00:00:00Z	515	11	NA	NA	NA
Deep	2019-09-23T00:00:00Z	53	1	NA	NA	NA
Shallow	2019-09-23T00:00:00Z	265	8	NA	NA	NA
Deep	2019-09-24T00:00:00Z	47	0	NA	NA	NA
Shallow	2019-09-24T00:00:00Z	257	3	NA	NA	NA
Deep	2019-09-25T00:00:00Z	28	1	NA	NA	NA
Shallow	2019-09-25T00:00:00Z	243	1	NA	NA	NA
Deep	2019-09-26T00:00:00Z	15	0	NA	NA	NA
Shallow	2019-09-26T00:00:00Z	194	5	NA	NA	NA
Deep	2019-09-27T00:00:00Z	3	0	NA	NA	NA
Shallow	2019-09-27T00:00:00Z	183	3	NA	NA	NA
Deep	2019-09-28T00:00:00Z	9	0	NA	NA	NA
Shallow	2019-09-28T00:00:00Z	33	3	NA	NA	NA
Deep	2019-09-29T00:00:00Z	1	0	NA	NA	NA
Shallow	2019-09-29T00:00:00Z	256	2	NA	NA	NA
Deep	2019-09-30T00:00:00Z	31	0	NA	NA	NA
Shallow	2019-09-30T00:00:00Z	554	7	NA	NA	NA
Shallow	2019-10-01T00:00:00Z	7	0	NA	NA	NA
Shallow	2019-10-02T00:00:00Z	19	0	NA	NA	NA
Shallow	2019-10-04T00:00:00Z	15	0	NA	NA	NA
Shallow	2019-10-06T00:00:00Z	10	0	NA	NA	NA

## Sheet: Excel Table S4
Excel Table S4: Estimates of sensitivity analysis model. The model used in the manuscript is the main model. The complete case model involved no computation and the third model involved removing households that switched tubewell type during the study
term	estimate	conf.low	conf.high	model
type_twDeep	0.831216	0.708475	0.975223	Main Model: Imputed
type_ownAnother Bari	1.22221	1.03819	1.43884	Main Model: Imputed
type_ownCommunity	1.05722	0.798201	1.40028	Main Model: Imputed
ses_wealth2	0.942298	0.793107	1.11955	Main Model: Imputed
ses_wealth3	0.876227	0.740393	1.03698	Main Model: Imputed
ses_wealth4	0.943871	0.791545	1.12551	Main Model: Imputed
ses_wealth5	0.92552	0.768419	1.11474	Main Model: Imputed
mothers_edu_yr	0.996069	0.981842	1.0105	Main Model: Imputed
season2	1.1721	1.03594	1.32615	Main Model: Imputed
season3	0.695832	0.603422	0.802394	Main Model: Imputed
used_union1	0.859102	0.709323	1.04051	Main Model: Imputed
lat_type2	1.0209	0.901373	1.15628	Main Model: Imputed
lat_type1	1.04111	0.891656	1.21561	Main Model: Imputed
embankmentO	0.822275	0.737184	0.917189	Main Model: Imputed
type_twDeep	0.878813	0.742757	1.03979	Complete case model
type_ownAnother Bari	1.26623	1.06208	1.50961	Complete case model
type_ownCommunity	0.972322	0.713308	1.32539	Complete case model
ses_wealth2	0.964923	0.803976	1.15809	Complete case model
ses_wealth3	0.89135	0.742558	1.06996	Complete case model
ses_wealth4	0.983884	0.819428	1.18135	Complete case model
ses_wealth5	0.959912	0.792426	1.1628	Complete case model
mothers_edu_yr	0.996903	0.982463	1.01156	Complete case model
season2	1.1624	1.01727	1.32823	Complete case model
season3	0.712632	0.611773	0.83012	Complete case model
used_union1	0.8159	0.66638	0.998969	Complete case model
lat_type2	1.02639	0.899662	1.17098	Complete case model
lat_type1	1.02707	0.870229	1.21219	Complete case model
embankmentO	0.782286	0.69668	0.87841	Complete case model
type_twDeep	0.872668	0.715811	1.0639	Model without wells involving tubewell switching
type_ownAnother Bari	1.23933	1.01773	1.50919	Model without wells involving tubewell switching
type_ownCommunity	0.914784	0.643951	1.29952	Model without wells involving tubewell switching
ses_wealth2	0.995823	0.822928	1.20504	Model without wells involving tubewell switching
ses_wealth3	0.894968	0.738998	1.08386	Model without wells involving tubewell switching
ses_wealth4	1.00903	0.832922	1.22236	Model without wells involving tubewell switching
ses_wealth5	0.972666	0.794781	1.19036	Model without wells involving tubewell switching
mothers_edu_yr	0.998519	0.98324	1.01403	Model without wells involving tubewell switching
season2	1.11566	0.969726	1.28355	Model without wells involving tubewell switching
season3	0.696325	0.59264	0.818151	Model without wells involving tubewell switching
used_union1	0.831132	0.670414	1.03038	Model without wells involving tubewell switching
lat_type2	1.0729	0.934274	1.23209	Model without wells involving tubewell switching
lat_type1	1.08732	0.91639	1.29014	Model without wells involving tubewell switching
embankmentO	0.766738	0.678463	0.866499	Model without wells involving tubewell switching

## Sheet: Excel Table S5
Excel Table S5: Stratum specific diarrhea risk ratio estimates for all variables comparing deep tubewell users with shallow tubewell users
name	estimate	lower	upper	variable type
(Deep, Community) to (Deep, Within bari)	0.923562	0.770163	1.10751	tubewell ownership
(Deep,Another bari) to (Deep,Within bari)	0.700065	0.53935	0.908669	tubewell ownership
(Deep, Community) to (Shallow,Within bari)	0.695668	0.398866	1.21332	tubewell ownership
(Deep, Another bari) to (Shallow, Within bari)	0.949345	0.771655	1.16795	tubewell ownership
Community	0.845301	0.636338	1.12288	tubewell ownership
Another bari	1.02792	0.79022	1.33711	tubewell ownership
Within bari	0.915262	0.664457	1.26073	tubewell ownership
Rainy	0.713409	0.524458	0.970436	seasonality
Summer (hot)	0.817602	0.674425	0.991173	seasonality
Dry	0.956157	0.739738	1.23589	seasonality
Outside embankment	0.965239	0.765863	1.21652	flood control
Inside embankment	0.767287	0.638828	0.921577	flood control
5th Quintile (Richest)	0.964203	0.695735	1.33627	SES wealth index
4th Quintile	0.809585	0.592538	1.10614	SES wealth index
3rd Quintile	0.825901	0.622261	1.09618	SES wealth index
2nd Quintile	0.791165	0.591905	1.0575	SES wealth index
1st Quintile (Poorest)	0.769736	0.557042	1.06364	SES wealth index
Did not visit union information center	0.810194	0.689597	0.95188	Union visit
Visited union information center	0.975443	0.65458	1.45359	Union visit
Did not hear about Union Information Center	0.810194	0.689597	0.95188	Union info
Heard about Union Information Center	0.975443	0.65458	1.45359	Union info
Not a member of an NGO	0.876056	0.728006	1.05421	NGO member
Member of an NGO	0.74803	0.594099	0.941845	NGO member
Unimproved	0.890031	0.733581	1.07985	Latrine sharing
Improved (shared)	0.772362	0.595456	1.00183	Latrine sharing
Improved (not shared)	0.620117	0.42877	0.896858	Latrine sharing
0	0.831911	0.679408	1.01864	Mothers age
1	0.830359	0.693078	0.994833	Mothers age
2	0.828811	0.703063	0.97705	Mothers age
3	0.827265	0.707951	0.966688	Mothers age
4	0.825722	0.706747	0.964727	Mothers age
5	0.824182	0.699463	0.97114	Mothers age
6	0.822645	0.687125	0.984893	Mothers age
7	0.821111	0.671182	1.00453	Mothers age
8	0.81958	0.652948	1.02874	Mothers age
9	0.818051	0.633405	1.05652	Mothers age
10	0.816526	0.613221	1.08723	Mothers age
11	0.815003	0.592837	1.12043	Mothers age
12	0.813483	0.572538	1.15583	Mothers age
13	0.811966	0.552509	1.19326	Mothers age
14	0.810452	0.532869	1.23263	Mothers age
15	0.80894	0.513697	1.27387	Mothers age
